# Supplementary material for: Light Regulation of Chlorophyll and Glycoalkaloid Biosynthesis During Tuber Greening of Potato S. tuberosum
Source: Front Plant Sci. 2020 Jun 30;11:753. doi: 10.3389/fpls.2020.00753 (PMC7372192; doi:10.3389/fpls.2020.00753)
Supplement: TABLE S1 — List of genes significantly regulated by 6 h White light. [file Table_1.XLSX]

## Sheet: WL6h normalised TableS1
Systematic	WL6	Dark	ratio WL6/dark	PrimaryAccession	UniRef based putative functional annotation	Chromosome	putative function	peptide ID	gene ID	CDS ID	transcript ID	MpMan bin	MapMan name	MapMan pep	MapMan description	GO: CC	GO: MF	GO: BP
CUST_9059_PI426222305	0.993474	0.0105837	93.8684	PGSC0003DMT400061845	Phytoene synthase	chr03	Phytoene synthase 1, chloroplastic	PGSC0003DMP400041628	PGSC0003DMG400024063	PGSC0003DMC400041628	PGSC0003DMT400061845	16.1.4.1	secondary metabolism.isoprenoids.carotenoids.phytoene synthase	pgsc0003dmp400041628	highly similar to ( 543) AT5G17230 | Symbols: | phytoene synthase (PSY) / geranylgeranyl-diphosphate geranylgeranyl transferase | chr5:5659839-5662087 REVERSEhighly similar to ( 695) PSY_CAPAN Phytoene synthase, chloroplast precursor (EC 2.5.1.-) - Capsicum annuum (Bell pepper)highly similar to ( 511) loc_os06g51290 12006.m31943 protein phytoene synthase, chloroplast precursor, putative, expresse…
CUST_25692_PI426222305	2.35543	0.0271522	86.7492	PGSC0003DMT400029402	Pseudo-response regulator 9	chr10	Pseudo-response regulator 9	PGSC0003DMP400020015	PGSC0003DMG402011297	PGSC0003DMC400020015	PGSC0003DMT400029402	27.3.66	RNA.regulation of transcription.Psudo ARR transcription factor family	pgsc0003dmp400020015	moderately similar to ( 239) AT5G24470 | Symbols: APRR5, PRR5 | APRR5 (ARABIDOPSIS PSEUDO-RESPONSE REGULATOR 5); transcription regulator/ two-component response regulator | chr5:8356204-8358873 REVERSEmoderately similar to ( 254) PRR95_ORYSA Two-component response regulator-like PRR95 (Pseudo-response regulator 95) (OsPRR95) - Oryza sativa (Rice)moderately similar to ( 254) loc_os09g36220 12009.m…
CUST_31270_PI426222305	0.974237	0.0117515	82.9033	PGSC0003DMT400035005	Chlorophyll a-b binding protein 3C	chr03	Chlorophyll a-b binding protein 3C, chloroplastic	PGSC0003DMP400023811	PGSC0003DMG400013460	PGSC0003DMC400023811	PGSC0003DMT400035005	1.1.1.1	PS.lightreaction.photosystem II.LHC-II	pgsc0003dmp400023811	weakly similar to ( 109) AT1G29930 | Symbols: CAB1, AB140, CAB140, LHCB1.3 | CAB1 (CHLOROPHYLL A/B BINDING PROTEIN 1); chlorophyll binding | chr1:10478071-10478874 FORWARDweakly similar to ( 127) CB25_TOBAC Chlorophyll a-b binding protein 50, chloroplast precursor (LHCII type I CAB-50) (LHCP) - Nicotiana tabacum (Common tobacco)very weakly similar to (94.4) loc_os01g41710 12001.m42672 protein chl…
CUST_30333_PI426222305	3.23107	0.0467088	69.1748	PGSC0003DMT400069933	Serine/threonine-protein kinase Nek8	chr05	Serine/threonine-protein kinase Nek8	PGSC0003DMP400047262	PGSC0003DMG400027194	PGSC0003DMC400047262	PGSC0003DMT400069933	31.2	cell.division	pgsc0003dmp400047262	moderately similar to ( 292) AT3G55580 | Symbols: | regulator of chromosome condensation (RCC1) family protein | chr3:20612766-20615730 FORWARDmoderately similar to ( 279) loc_os01g62810 12001.m97558 protein expressed proteinATS1 PGSC0003DMT400069933
CUST_40870_PI426222305	2.49792	0.0375501	66.5224	PGSC0003DMT400053573	Transcription factor HY5	chr08	Transcription factor HY5	PGSC0003DMP400036123	PGSC0003DMG401020784	PGSC0003DMC400036123	PGSC0003DMT400053573	27.3.35	RNA.regulation of transcription.bZIP transcription factor family	pgsc0003dmp400036123	very weakly similar to (94.4) AT5G11260 | Symbols: HY5, TED 5 | HY5 (ELONGATED HYPOCOTYL 5); DNA binding / double-stranded DNA binding / transcription factor | chr5:3593583-3594800 REVERSEvery weakly similar to (95.1) loc_os02g10860 12002.m06384 protein transcription factor HY5, putative, expressed PGSC0003DMT400053573
CUST_31303_PI426222305	1.09784	0.0171182	64.1331	PGSC0003DMT400035006	Chlorophyll a-b binding protein 3C, chloroplastic	chr03	Chlorophyll a-b binding protein 3C, chloroplastic	PGSC0003DMP400023812	PGSC0003DMG400013460	PGSC0003DMC400023812	PGSC0003DMT400035006	1.1.1.1	PS.lightreaction.photosystem II.LHC-II	pgsc0003dmp400023812	moderately similar to ( 291) AT2G34430 | Symbols: LHB1B1, LHCB1.4 | LHB1B1; chlorophyll binding | chr2:14524818-14525618 FORWARDmoderately similar to ( 314) CB2A_SPIOL Chlorophyll a-b binding protein, chloroplast precursor (LHCII type I CAB) (LHCP) - Spinacia oleracea (Spinach)moderately similar to ( 308) loc_os01g52240 12001.m11398 protein chlorophyll a-b binding protein 2, chloroplast precursor…
CUST_30312_PI426222305	3.41613	0.0626441	54.5324	PGSC0003DMT400069932	Serine/threonine-protein kinase Nek8	chr05	Serine/threonine-protein kinase Nek8	PGSC0003DMP400047261	PGSC0003DMG400027194	PGSC0003DMC400047261	PGSC0003DMT400069932	31.2	cell.division	pgsc0003dmp400047261	weakly similar to ( 112) AT3G53830 | Symbols: | regulator of chromosome condensation (RCC1) family protein / UVB-resistance protein-related | chr3:19940814-19943592 FORWARDweakly similar to ( 108) loc_os01g62810 12001.m97558 protein expressed protein PGSC0003DMT400069932
CUST_31383_PI426222305	1.16854	0.0243377	48.0135	PGSC0003DMT400034894	Chlorophyll a/b-binding protein PS II-Type I	chr03	Chlorophyll a/b-binding protein PS II-Type I	PGSC0003DMP400023740	PGSC0003DMG400013413	PGSC0003DMC400023740	PGSC0003DMT400034894	1.1.1.1	PS.lightreaction.photosystem II.LHC-II	pgsc0003dmp400023740	moderately similar to ( 228) AT3G27690 | Symbols: LHCB2.4, LHCB2.3, LHCB2 | LHCB2.3; chlorophyll binding | chr3:10256002-10256921 FORWARDmoderately similar to ( 244) CB2A_SPIOL Chlorophyll a-b binding protein, chloroplast precursor (LHCII type I CAB) (LHCP) - Spinacia oleracea (Spinach)moderately similar to ( 242) loc_os01g52240 12001.m11398 protein chlorophyll a-b binding protein 2, chloroplast …
CUST_47342_PI426222305	1.00578	0.0210359	47.8128	PGSC0003DMT400021389	Chlorophyll a/b binding protein	chr02	Chlorophyll a/b binding protein	PGSC0003DMP400014555	PGSC0003DMG400008298	PGSC0003DMC400014555	PGSC0003DMT400021389	1.1.1.1	PS.lightreaction.photosystem II.LHC-II	pgsc0003dmp400014555	moderately similar to ( 444) AT2G34430 | Symbols: LHB1B1, LHCB1.4 | LHB1B1; chlorophyll binding | chr2:14524818-14525618 FORWARDmoderately similar to ( 482) CB22_TOBAC Chlorophyll a-b binding protein 21, chloroplast precursor (LHCII type I CAB-21) (LHCP) - Nicotiana tabacum (Common tobacco)moderately similar to ( 436) loc_os01g52240 12001.m11398 protein chlorophyll a-b binding protein 2, chloropl…	GO:0016021;GO:0009535;GO:0009523;GO:0009522	GO:0046872;GO:0016168	GO:0009765;GO:0018298
CUST_3473_PI426222305	2.04217	0.0441374	46.2685	PGSC0003DMT400064278	Conserved gene of unknown function	chr10	Conserved gene of unknown function	PGSC0003DMP400043342	PGSC0003DMG400024972	PGSC0003DMC400043342	PGSC0003DMT400064278	35.2	not assigned.unknown	pgsc0003dmp400043342	moderately similar to ( 226) AT5G67370 | Symbols: | unknown protein | chr5:26877667-26879465 REVERSEmoderately similar to ( 206) loc_os03g32490 12003.m08490 protein expressed proteinDUF1230 PGSC0003DMT400064278
CUST_52635_PI426222305	0.966323	0.02306	41.9048	PGSC0003DMT400022700	Chlorophyll a/b binding protein		Chlorophyll a/b binding protein	PGSC0003DMP400015466	PGSC0003DMG400008804	PGSC0003DMC400015466	PGSC0003DMT400022700	1.1.1.1	PS.lightreaction.photosystem II.LHC-II	pgsc0003dmp400015466	moderately similar to ( 424) AT2G34430 | Symbols: LHB1B1, LHCB1.4 | LHB1B1; chlorophyll binding | chr2:14524818-14525618 FORWARDmoderately similar to ( 462) CB22_TOBAC Chlorophyll a-b binding protein 21, chloroplast precursor (LHCII type I CAB-21) (LHCP) - Nicotiana tabacum (Common tobacco)moderately similar to ( 416) loc_os01g52240 12001.m11398 protein chlorophyll a-b binding protein 2, chloropl…
CUST_30304_PI426222305	3.22199	0.0840658	38.3271	PGSC0003DMT400069936	Serine/threonine-protein kinase Nek8	chr05	Serine/threonine-protein kinase Nek8	PGSC0003DMP400047265	PGSC0003DMG400027194	PGSC0003DMC400047265	PGSC0003DMT400069936	31.2	cell.division	pgsc0003dmp400047265	highly similar to ( 570) AT3G55580 | Symbols: | regulator of chromosome condensation (RCC1) family protein | chr3:20612766-20615730 FORWARDhighly similar to ( 557) loc_os01g62810 12001.m97558 protein expressed proteinATS1 PGSC0003DMT400069936
CUST_30382_PI426222305	3.20045	0.0855151	37.4255	PGSC0003DMT400069935	Serine/threonine-protein kinase Nek8	chr05	Serine/threonine-protein kinase Nek8	PGSC0003DMP400047264	PGSC0003DMG400027194	PGSC0003DMC400047264	PGSC0003DMT400069935	31.2	cell.division	pgsc0003dmp400047264	weakly similar to ( 194) AT3G55580 | Symbols: | regulator of chromosome condensation (RCC1) family protein | chr3:20612766-20615730 FORWARDweakly similar to ( 192) loc_os01g62810 12001.m97558 protein expressed protein PGSC0003DMT400069935
CUST_30463_PI426222305	3.17628	0.101923	31.1635	PGSC0003DMT400069934	Serine/threonine-protein kinase Nek8	chr05	Serine/threonine-protein kinase Nek8	PGSC0003DMP400047263	PGSC0003DMG400027194	PGSC0003DMC400047263	PGSC0003DMT400069934	31.2	cell.division	pgsc0003dmp400047263	moderately similar to ( 313) AT3G55580 | Symbols: | regulator of chromosome condensation (RCC1) family protein | chr3:20612766-20615730 FORWARDmoderately similar to ( 311) loc_os01g62810 12001.m97558 protein expressed protein PGSC0003DMT400069934
CUST_33910_PI426222305	1.32426	0.0429236	30.8515	PGSC0003DMT400068177	COL domain class transcription factor	chr06	COL domain class transcription factor	PGSC0003DMP400046063	PGSC0003DMG400026515	PGSC0003DMC400046063	PGSC0003DMT400068177	27.3.7	RNA.regulation of transcription.C2C2(Zn) CO-like, Constans-like zinc finger family	pgsc0003dmp400046063	very weakly similar to (94.4) AT3G21150 | Symbols: | zinc finger (B-box type) family protein | chr3:7412713-7413390 REVERSE PGSC0003DMT400068177
CUST_47354_PI426222305	0.956152	0.0364216	26.2524	PGSC0003DMT400021390	Chlorophyll a/b binding protein	chr02	Chlorophyll a/b binding protein	PGSC0003DMP400014556	PGSC0003DMG400008299	PGSC0003DMC400014556	PGSC0003DMT400021390	1.1.1.1	PS.lightreaction.photosystem II.LHC-II	pgsc0003dmp400014556	moderately similar to ( 438) AT2G34430 | Symbols: LHB1B1, LHCB1.4 | LHB1B1; chlorophyll binding | chr2:14524818-14525618 FORWARDmoderately similar to ( 477) CB22_TOBAC Chlorophyll a-b binding protein 21, chloroplast precursor (LHCII type I CAB-21) (LHCP) - Nicotiana tabacum (Common tobacco)moderately similar to ( 429) loc_os01g52240 12001.m11398 protein chlorophyll a-b binding protein 2, chloropl…	GO:0016021;GO:0009535;GO:0009523;GO:0009522	GO:0046872;GO:0016168	GO:0009765;GO:0018298
CUST_24374_PI426222305	1.00016	0.0421752	23.7143	PGSC0003DMT400010985	Chlorophyll a,b binding protein type I	chr12	Chlorophyll a,b binding protein type I	PGSC0003DMP400007654	PGSC0003DMG400004301	PGSC0003DMC400007654	PGSC0003DMT400010985	1.1.1.1	PS.lightreaction.photosystem II.LHC-II	pgsc0003dmp400007654	moderately similar to ( 477) AT2G05100 | Symbols: LHCB2.1, LHCB2 | LHCB2.1; chlorophyll binding | chr2:1823449-1824331 REVERSEhighly similar to ( 513) CB23_TOBAC Chlorophyll a-b binding protein 36, chloroplast precursor (LHCII type I CAB-36) (LHCP) - Nicotiana tabacum (Common tobacco)moderately similar to ( 464) loc_os03g39610 12003.m35304 protein chlorophyll a-b binding protein, chloroplast prec…
CUST_47268_PI426222305	1.14169	0.0573842	19.8955	PGSC0003DMT400005075	Ring finger protein	chr11	Ring finger protein	PGSC0003DMP400003597	PGSC0003DMG400002007	PGSC0003DMC400003597	PGSC0003DMT400005075	29.5.11.4.2	protein.degradation.ubiquitin.E3.RING	pgsc0003dmp400003597	weakly similar to ( 110) AT2G35910 | Symbols: | zinc finger (C3HC4-type RING finger) family protein | chr2:15073225-15073878 REVERSEvery weakly similar to (97.4) loc_os03g57410 12003.m10659 protein RING-H2 finger protein ATL5D, putative, expressed PGSC0003DMT400005075
CUST_34931_PI426222305	1.23825	0.0640362	19.3368	PGSC0003DMT400073086	Leucine-rich repeat family protein	chr02	Leucine-rich repeat family protein	PGSC0003DMP400049458	PGSC0003DMG401028427	PGSC0003DMC400049458	PGSC0003DMT400073086	30.2.11	signalling.receptor kinases.leucine rich repeat XI	pgsc0003dmp400049458	moderately similar to ( 306) AT4G18760 | Symbols: AtRLP51 | AtRLP51 (Receptor Like Protein 51); protein binding | chr4:10308163-10309458 REVERSEmoderately similar to ( 244) loc_os01g54630 12001.m11626 protein leucine-rich repeat family protein, putative, expressed PGSC0003DMT400073086
CUST_39110_PI426222305	0.922341	0.0496462	18.5783	PGSC0003DMT400002842	Protein GIGANTEA	chr03	Protein GIGANTEA	PGSC0003DMP400002057	PGSC0003DMG400001110	PGSC0003DMC400002057	PGSC0003DMT400002842	35.2	not assigned.unknown	pgsc0003dmp400002057	PGSC0003DMT400002842
CUST_52636_PI426222305	0.96755	0.0558252	17.3318	PGSC0003DMT400022698	Chlorophyll a/b binding protein		Chlorophyll a/b binding protein	PGSC0003DMP400015464	PGSC0003DMG400008804	PGSC0003DMC400015464	PGSC0003DMT400022698	1.1.1.1	PS.lightreaction.photosystem II.LHC-II	pgsc0003dmp400015464	moderately similar to ( 427) AT1G29930 | Symbols: CAB1, AB140, CAB140, LHCB1.3 | CAB1 (CHLOROPHYLL A/B BINDING PROTEIN 1); chlorophyll binding | chr1:10478071-10478874 FORWARDmoderately similar to ( 466) CB22_TOBAC Chlorophyll a-b binding protein 21, chloroplast precursor (LHCII type I CAB-21) (LHCP) - Nicotiana tabacum (Common tobacco)moderately similar to ( 419) loc_os01g52240 12001.m11398 prot…	GO:0016021;GO:0009535;GO:0009523;GO:0009522	GO:0046872;GO:0016168	GO:0009765;GO:0018298
CUST_3617_PI426222305	1.8301	0.106677	17.1555	PGSC0003DMT400064276	Conserved gene of unknown function	chr02	Conserved gene of unknown function	PGSC0003DMP400043340	PGSC0003DMG400024972	PGSC0003DMC400043340	PGSC0003DMT400064276	35.2	not assigned.unknown	pgsc0003dmp400043340	weakly similar to ( 127) AT5G67370 | Symbols: | unknown protein | chr5:26877667-26879465 REVERSEweakly similar to ( 111) loc_os03g32490 12003.m08490 protein expressed protein PGSC0003DMT400064276
CUST_4641_PI426222305	1.10073	0.0689872	15.9555	PGSC0003DMT400070461	2-oxoglutarate-dependent dioxygenase	chr11	2-oxoglutarate-dependent dioxygenase	PGSC0003DMP400047639	PGSC0003DMG401027394	PGSC0003DMC400047639	PGSC0003DMT400070461	17.5.1	hormone metabolism.ethylene.synthesis-degradation	pgsc0003dmp400047639	weakly similar to ( 135) AT1G55290 | Symbols: | oxidoreductase, 2OG-Fe(II) oxygenase family protein | chr1:20626208-20627397 REVERSEvery weakly similar to (82.4) loc_os03g03034 12003.m35589 protein flavonol synthase/flavanone 3-hydroxylase, putative, expressed PGSC0003DMT400070461
CUST_29513_PI426222305	1.06209	0.0673939	15.7595	PGSC0003DMT400075868	Glucosyltransferase	chr04	Glucosyltransferase	PGSC0003DMP400051382	PGSC0003DMG400029497	PGSC0003DMC400051382	PGSC0003DMT400075868	26.2	misc.UDP glucosyl and glucoronyl transferases	pgsc0003dmp400051382	weakly similar to ( 152) AT5G26310 | Symbols: UGT72E3 | UGT72E3; UDP-glycosyltransferase/ coniferyl-alcohol glucosyltransferase/ transferase, transferring glycosyl groups | chr5:9234739-9236184 FORWARDmoderately similar to ( 372) ZOX_PHAVU Zeatin O-xylosyltransferase (EC 2.4.2.40) (Zeatin O-beta-D-xylosyltransferase) - Phaseolus vulgaris (Kidney bean) (French bean)moderately similar to ( 316) loc…
CUST_14680_PI426222305	0.91665	0.0584021	15.6955	PGSC0003DMT400066542	Conserved gene of unknown function	chr01	Conserved gene of unknown function	PGSC0003DMP400044860	PGSC0003DMG400025860	PGSC0003DMC400044860	PGSC0003DMT400066542	35.2	not assigned.unknown	pgsc0003dmp400044860	highly similar to ( 593) AT2G15020 | Symbols: | unknown protein | chr2:6491706-6493286 REVERSEmoderately similar to ( 282) loc_os03g25850 12003.m07930 protein expressed protein PGSC0003DMT400066542
CUST_47360_PI426222305	0.991817	0.0636231	15.5889	PGSC0003DMT400092927	Chlorophyll a/b binding protein	chr02	Chlorophyll a/b binding protein	PGSC0003DMP400064602	PGSC0003DMG400042498	PGSC0003DMC400064602	PGSC0003DMT400092927	1.1.1.1	PS.lightreaction.photosystem II.LHC-II	pgsc0003dmp400064602	moderately similar to ( 444) AT1G29930 | Symbols: CAB1, AB140, CAB140, LHCB1.3 | CAB1 (CHLOROPHYLL A/B BINDING PROTEIN 1); chlorophyll binding | chr1:10478071-10478874 FORWARDmoderately similar to ( 485) CB22_TOBAC Chlorophyll a-b binding protein 21, chloroplast precursor (LHCII type I CAB-21) (LHCP) - Nicotiana tabacum (Common tobacco)moderately similar to ( 436) loc_os01g52240 12001.m11398 prot…	GO:0016021;GO:0009535;GO:0009523;GO:0009522	GO:0046872;GO:0016168	GO:0009765;GO:0018298
CUST_45794_PI426222305	0.903212	0.0626487	14.4171	PGSC0003DMT400050232	Chlorophyll a/b binding protein	chr03	Chlorophyll a/b binding protein	PGSC0003DMP400033906	PGSC0003DMG400019508	PGSC0003DMC400033906	PGSC0003DMT400050232	1.1.1.1	PS.lightreaction.photosystem II.LHC-II	pgsc0003dmp400033906	moderately similar to ( 444) AT3G47470 | Symbols: LHCA4, CAB4 | LHCA4 (LIGHT-HARVESTING CHLOROPHYLL-PROTEIN COMPLEX I SUBUNIT A4); chlorophyll binding | chr3:17493622-17494773 REVERSEmoderately similar to ( 231) CB12_PETHY Chlorophyll a-b binding protein, chloroplast precursor (LHCI type II CAB) - Petunia hybrida (Petunia)moderately similar to ( 385) loc_os08g33820 12008.m080044 protein chlorophy…	GO:0016021;GO:0009535;GO:0009523;GO:0009522	GO:0046872;GO:0016168	GO:0009765;GO:0018298
CUST_29453_PI426222305	1.09957	0.083519	13.1655	PGSC0003DMT400075849	UDP-glucosyltransferase	chr04	UDP-glucosyltransferase	PGSC0003DMP400051373	PGSC0003DMG400029489	PGSC0003DMC400051373	PGSC0003DMT400075849	26.2	misc.UDP glucosyl and glucoronyl transferases	pgsc0003dmp400051373	weakly similar to ( 162) AT3G50740 | Symbols: UGT72E1 | UGT72E1 (UDP-glucosyl transferase 72E1); UDP-glycosyltransferase/ coniferyl-alcohol glucosyltransferase/ transferase, transferring glycosyl groups | chr3:18855348-18856811 REVERSEmoderately similar to ( 374) ZOX_PHAVU Zeatin O-xylosyltransferase (EC 2.4.2.40) (Zeatin O-beta-D-xylosyltransferase) - Phaseolus vulgaris (Kidney bean) (French bea…
CUST_895_PI426222305	0.931655	0.0720351	12.9333	PGSC0003DMT400026192	Cinnamoyl-CoA reductase	chr02	Cinnamoyl-CoA reductase	PGSC0003DMP400017892	PGSC0003DMG400010092	PGSC0003DMC400017892	PGSC0003DMT400026192	16.8.3	secondary metabolism.flavonoids.dihydroflavonols	pgsc0003dmp400017892	moderately similar to ( 236) AT5G14700 | Symbols: | cinnamoyl-CoA reductase-related | chr5:4740502-4743327 REVERSEweakly similar to ( 110) DFRA_VITVI Dihydroflavonol-4-reductase (EC 1.1.1.219) (DFR) (Dihydrokaempferol 4-reductase) - Vitis vinifera (Grape)moderately similar to ( 263) loc_os01g45200 12001.m10725 protein dihydroflavonol-4-reductase, putative, expressed PGSC0003DMT400026192
CUST_48457_PI426222305	1.00703	0.0784663	12.834	PGSC0003DMT400055808	Indole-3-acetic acid-amido synthetase GH3.5	chr10	Indole-3-acetic acid-amido synthetase GH3.5	PGSC0003DMP400037584	PGSC0003DMG400021676	PGSC0003DMC400037584	PGSC0003DMT400055808	17.2.3	hormone metabolism.auxin.induced-regulated-responsive-activated	pgsc0003dmp400037584	weakly similar to ( 107) AT4G03400 | Symbols: DFL2, GH3-10 | DFL2 (DWARF IN LIGHT 2) | chr4:1497675-1499729 REVERSEvery weakly similar to (86.3) GH35_ORYSA Probable indole-3-acetic acid-amido synthetase GH3.5 (EC 6.3.2.-) (Auxin-responsive GH3-like protein 5) (OsGH3-5) - Oryza sativa (Rice)very weakly similar to (92.8) loc_os01g12160 12001.m07831 protein indole-3-acetic acid-amido synthetase GH3.…
CUST_31290_PI426222305	0.659129	0.0523127	12.5998	PGSC0003DMT400034892	Chlorophyll a-b binding protein 3C, chloroplastic	chr03	Chlorophyll a-b binding protein 3C, chloroplastic	PGSC0003DMP400023738	PGSC0003DMG400013411	PGSC0003DMC400023738	PGSC0003DMT400034892	1.1.1.1	PS.lightreaction.photosystem II.LHC-II	pgsc0003dmp400023738	moderately similar to ( 439) AT1G29930 | Symbols: CAB1, AB140, CAB140, LHCB1.3 | CAB1 (CHLOROPHYLL A/B BINDING PROTEIN 1); chlorophyll binding | chr1:10478071-10478874 FORWARDmoderately similar to ( 480) CB24_TOBAC Chlorophyll a-b binding protein 40, chloroplast precursor (LHCII type I CAB-40) (LHCP) - Nicotiana tabacum (Common tobacco)moderately similar to ( 433) loc_os01g41710 12001.m42672 prot…
CUST_24277_PI426222305	1.19977	0.0964812	12.4353	PGSC0003DMT400062509	Leaf protein	chr07	Leaf protein	PGSC0003DMP400042091	PGSC0003DMG400024327	PGSC0003DMC400042091	PGSC0003DMT400062509	29.4	protein.postranslational modification	pgsc0003dmp400042091	highly similar to ( 584) AT5G21222 | Symbols: | protein kinase family protein | chr5:7209422-7213700 FORWARDweakly similar to ( 191) RF1_ORYSA Rf1 protein, mitochondrial precursor (PPR protein) (Fertility restorer) (Restorer for CMS) - Oryza sativa (Rice)highly similar to ( 528) loc_os01g12810 12001.m150518 protein leaf protein, putative, expressed PGSC0003DMT400062509
CUST_48945_PI426222305	1.4836	0.120426	12.3196	PGSC0003DMT400065311	Apetala 2	chr11	Apetala 2	PGSC0003DMP400044036	PGSC0003DMG400025390	PGSC0003DMC400044036	PGSC0003DMT400065311	35.2	not assigned.unknown	pgsc0003dmp400044036	PGSC0003DMT400065311
CUST_19604_PI426222305	0.992973	0.0829324	11.9733	PGSC0003DMT400023321	Myb 12 transcription factor	chr01	Myb 12 transcription factor	PGSC0003DMP400015891	PGSC0003DMG400009033	PGSC0003DMC400015891	PGSC0003DMT400023321	27.3.25	RNA.regulation of transcription.MYB domain transcription factor family	pgsc0003dmp400015891	moderately similar to ( 225) AT2G47460 | Symbols: MYB12, ATMYB12, PFG1 | MYB12 (MYB DOMAIN PROTEIN 12); DNA binding / transcription activator/ transcription factor | chr2:19476438-19479242 FORWARDmoderately similar to ( 217) MYBP_MAIZE Myb-related protein P - Zea mays (Maize)weakly similar to ( 199) loc_os03g19120 12003.m07329 protein yellow seed1, putative PGSC0003DMT400023321		GO:0003677
CUST_16570_PI426222305	0.818894	0.0690231	11.8641	PGSC0003DMT400069555	Sigma factor	chr06	Sigma factor	PGSC0003DMP400046954	PGSC0003DMG400027038	PGSC0003DMC400046954	PGSC0003DMT400069555	27.2	RNA.transcription	pgsc0003dmp400046954	highly similar to ( 554) AT1G64860 | Symbols: SIGA, SIG1, SIG2, SIGB, RPOD1 | SIGA (SIGMA FACTOR A); DNA binding / DNA-directed RNA polymerase/ sigma factor/ transcription factor | chr1:24098497-24100746 FORWARDmoderately similar to ( 415) loc_os08g06630 12008.m26470 protein RNA polymerase sigma factor rpoD, putative, expressedPRK07406 PRK05901 RpoD PRK07921 PRK07405 PRK05949 PRK07598 PRK09210 PR…	GO:0009507	GO:0003700;GO:0003677;GO:0003899;GO:0016987	GO:0006355;GO:0071482;GO:0006352;GO:0071461;GO:0080005
CUST_3907_PI426222305	1.15009	0.0980385	11.731	PGSC0003DMT400030871	Glucosyltransferase	chr12	Glucosyltransferase	PGSC0003DMP400020972	PGSC0003DMG400011829	PGSC0003DMC400020972	PGSC0003DMT400030871	16.8.3	secondary metabolism.flavonoids.dihydroflavonols	pgsc0003dmp400020972	weakly similar to ( 169) AT4G27570 | Symbols: | glycosyltransferase family protein | chr4:13763657-13765018 REVERSEweakly similar to ( 147) UFOG_PETHY Anthocyanidin 3-O-glucosyltransferase (EC 2.4.1.115) (Flavonol 3-O-glucosyltransferase) (UDP-glucose flavonoid 3-O-glucosyltransferase) (Anthocyanin rhamnosyl transferase) - Petunia hybrida (Petunia)weakly similar to ( 123) loc_os11g27370 12011.m06…
CUST_16725_PI426222305	2.22101	0.190357	11.6676	PGSC0003DMT400069497	Zinc finger B-box protein	chr06	Fructokinase 2	PGSC0003DMP400046914	PGSC0003DMG400027017	PGSC0003DMC400046914	PGSC0003DMT400069497	27.3.7	RNA.regulation of transcription.C2C2(Zn) CO-like, Constans-like zinc finger family	pgsc0003dmp400046914	weakly similar to ( 115) AT1G06040 | Symbols: STO | STO (SALT TOLERANCE); DNA binding / protein binding / transcription factor/ zinc ion binding | chr1:1828662-1829659 REVERSEweakly similar to ( 101) loc_os04g41560 12004.m101716 protein salt tolerance-like protein, putative, expressed PGSC0003DMT400069497
CUST_23818_PI426222305	1.01552	0.0899892	11.2849	PGSC0003DMT400021173	Glucosyltransferase	chr08	Glucosyltransferase	PGSC0003DMP400014419	PGSC0003DMG400008201	PGSC0003DMC400014419	PGSC0003DMT400021173	16.8.3	secondary metabolism.flavonoids.dihydroflavonols	pgsc0003dmp400014419	weakly similar to ( 134) AT4G27570 | Symbols: | glycosyltransferase family protein | chr4:13763657-13765018 REVERSEweakly similar to ( 102) UFOG_PETHY Anthocyanidin 3-O-glucosyltransferase (EC 2.4.1.115) (Flavonol 3-O-glucosyltransferase) (UDP-glucose flavonoid 3-O-glucosyltransferase) (Anthocyanin rhamnosyl transferase) - Petunia hybrida (Petunia)very weakly similar to (89.0) loc_os11g27370 1201…		GO:0016758	GO:0008152
CUST_47818_PI426222305	1.09369	0.0972004	11.2519	PGSC0003DMT400068294	Amino acid transporter	chr02	Amino acid transporter	PGSC0003DMP400046137	PGSC0003DMG400026549	PGSC0003DMC400046137	PGSC0003DMT400068294	34.3	transport.amino acids	pgsc0003dmp400046137	highly similar to ( 600) AT3G30390 | Symbols: | amino acid transporter family protein | chr3:11977112-11978827 REVERSEhighly similar to ( 555) loc_os06g42720 12006.m08803 protein amino acid transporter-like protein, putative, expressedAa_trans SdaC PGSC0003DMT400068294	GO:0016021;GO:0005886;GO:0005773		GO:0006810;GO:0009987
CUST_37175_PI426222305	3.39355	0.303199	11.1925	PGSC0003DMT400029980	Conserved gene of unknown function	chr04	Conserved gene of unknown function	PGSC0003DMP400020377	PGSC0003DMG400011508	PGSC0003DMC400020377	PGSC0003DMT400029980	35.2	not assigned.unknown	pgsc0003dmp400020377	PGSC0003DMT400029980
CUST_35573_PI426222305	1.50255	0.137834	10.9011	PGSC0003DMT400062232	Pseudo response regulator	chr08	Pseudo response regulator	PGSC0003DMP400041887	PGSC0003DMG400024217	PGSC0003DMC400041887	PGSC0003DMT400062232	27.3.5	RNA.regulation of transcription.ARR	pgsc0003dmp400041887	moderately similar to ( 358) AT4G18020 | Symbols: | APRR2; transcription factor/ two-component response regulator | chr4:10003991-10006682 REVERSEweakly similar to ( 105) loc_os01g13740 12001.m42936 protein myb-like DNA-binding domain, SHAQKYF class family protein, expressed PGSC0003DMT400062232	GO:0005634	GO:0003700;GO:0003677;GO:0003682;GO:0000156	GO:0006355;GO:0035556;GO:0000160
CUST_47841_PI426222305	1.03525	0.0967818	10.6967	PGSC0003DMT400068293	Amino acid transporter	chr02	Amino acid transporter	PGSC0003DMP400046136	PGSC0003DMG400026549	PGSC0003DMC400046136	PGSC0003DMT400068293	34.3	transport.amino acids	pgsc0003dmp400046136	highly similar to ( 549) AT3G30390 | Symbols: | amino acid transporter family protein | chr3:11977112-11978827 REVERSEhighly similar to ( 508) loc_os06g42720 12006.m08803 protein amino acid transporter-like protein, putative, expressedAa_trans SdaC PGSC0003DMT400068293
CUST_17656_PI426222305	1.1497	0.110762	10.3799	PGSC0003DMT400066809	Putative bHLH transcription factor	chr01	Putative bHLH transcription factor	PGSC0003DMP400045050	PGSC0003DMG400025976	PGSC0003DMC400045050	PGSC0003DMT400066809	35.2	not assigned.unknown	pgsc0003dmp400045050	PGSC0003DMT400066809
CUST_40314_PI426222305	0.932906	0.0916036	10.1842	PGSC0003DMT400048372	Gigantea	chr03	Protein GIGANTEA	PGSC0003DMP400032754	PGSC0003DMG400018791	PGSC0003DMC400032754	PGSC0003DMT400048372	33.99	development.unspecified	pgsc0003dmp400032754	weakly similar to ( 129) AT1G22770 | Symbols: GI, FB | GI (GIGANTEA) | chr1:8062398-8067447 FORWARDweakly similar to ( 134) GIGAN_ORYSA Protein GIGANTEA - Oryza sativa (Rice)weakly similar to ( 134) loc_os01g08700 12001.m42893 protein GIGANTEA protein, putative, expressed PGSC0003DMT400048372
CUST_39666_PI426222305	1.13261	0.113429	9.98521	PGSC0003DMT400058738	UDP-glucosyltransferase	chr10	UDP-glucosyltransferase	PGSC0003DMP400039566	PGSC0003DMG400022818	PGSC0003DMC400039566	PGSC0003DMT400058738	26.2	misc.UDP glucosyl and glucoronyl transferases	pgsc0003dmp400039566	moderately similar to ( 261) AT4G27570 | Symbols: | glycosyltransferase family protein | chr4:13763657-13765018 REVERSEmoderately similar to ( 234) UFOG_PETHY Anthocyanidin 3-O-glucosyltransferase (EC 2.4.1.115) (Flavonol 3-O-glucosyltransferase) (UDP-glucose flavonoid 3-O-glucosyltransferase) (Anthocyanin rhamnosyl transferase) - Petunia hybrida (Petunia)weakly similar to ( 173) loc_os11g26950 1…
CUST_21174_PI426222305	1.06676	0.107888	9.88762	PGSC0003DMT400020283	RNA-binding protein	chr12	RNA-binding protein	PGSC0003DMP400013823	PGSC0003DMG400007842	PGSC0003DMC400013823	PGSC0003DMT400020283	27.4	RNA.RNA binding	pgsc0003dmp400013823	moderately similar to ( 277) AT3G14450 | Symbols: CID9 | CID9 (CTC-Interacting Domain 9); RNA binding / protein binding | chr3:4849788-4851601 FORWARDmoderately similar to ( 261) loc_os01g11120 12001.m07732 protein CID11, putative, expressed PGSC0003DMT400020283		GO:0003723;GO:0000166	GO:0009987
CUST_37149_PI426222305	2.593	0.265188	9.77798	PGSC0003DMT400029984	Conserved gene of unknown function	chr04	Conserved gene of unknown function	PGSC0003DMP400020381	PGSC0003DMG400011508	PGSC0003DMC400020381	PGSC0003DMT400029984	35.2	not assigned.unknown	pgsc0003dmp400020381	very weakly similar to (99.0) AT5G64170 | Symbols: | dentin sialophosphoprotein-related | chr5:25672904-25675934 REVERSEweakly similar to ( 103) loc_os03g27019 12003.m34874 protein expressed protein PGSC0003DMT400029984
CUST_34330_PI426222305	1.32458	0.135839	9.75115	PGSC0003DMT400082751	Heat shock factor	chr07	Heat stress transcription factor HSFA9	PGSC0003DMP400055693	PGSC0003DMG400032793	PGSC0003DMC400055693	PGSC0003DMT400082751	27.3.23	RNA.regulation of transcription.HSF,Heat-shock transcription factor family	pgsc0003dmp400055693	weakly similar to ( 114) AT2G26150 | Symbols: ATHSFA2, HSFA2 | ATHSFA2; DNA binding / transcription factor | chr2:11136052-11137217 FORWARDweakly similar to ( 101) loc_os03g63750 12003.m11243 protein heat shock factor protein HSF8, putative, expressed PGSC0003DMT400082751
CUST_34326_PI426222305	1.28683	0.135749	9.47943	PGSC0003DMT400082752	Heat stress transcription factor HSFA9	chr07	Heat stress transcription factor HSFA9	PGSC0003DMP400055694	PGSC0003DMG400032793	PGSC0003DMC400055694	PGSC0003DMT400082752
CUST_34878_PI426222305	1.38114	0.150759	9.16123	PGSC0003DMT400073089	H2B histone-fold	chr02	Leucine-rich repeat family protein	PGSC0003DMP400049459	PGSC0003DMG401028427	PGSC0003DMC400049459	PGSC0003DMT400073089	35.2	not assigned.unknown	pgsc0003dmp400049459	PGSC0003DMT400073089
CUST_15620_PI426222305	0.858616	0.0937254	9.16098	PGSC0003DMT400004789	Cytochrome P450	chr09	Cytochrome P450	PGSC0003DMP400003394	PGSC0003DMG402001903	PGSC0003DMC400003394	PGSC0003DMT400004789	26.1	misc.cytochrome P450	pgsc0003dmp400003394	moderately similar to ( 260) AT4G31940 | Symbols: CYP82C4 | CYP82C4; electron carrier/ heme binding / iron ion binding / monooxygenase/ oxygen binding | chr4:15452040-15453966 FORWARDmoderately similar to ( 230) C82A3_SOYBN Cytochrome P450 82A3 (EC 1.14.-.-) (P450 CP6) - Glycine max (Soybean)weakly similar to ( 187) loc_os09g26980 12009.m05850 protein flavonoid 3-monooxygenase, putative, expresse…
CUST_17514_PI426222305	1.27278	0.143537	8.86731	PGSC0003DMT400001572	Gene of unknown function	chr03	Pseudo-response regulator 5	PGSC0003DMP400001174	PGSC0003DMG400000584	PGSC0003DMC400001174	PGSC0003DMT400001572	35.2	not assigned.unknown	pgsc0003dmp400001174	PGSC0003DMT400001572
CUST_24237_PI426222305	1.00813	0.118007	8.54295	PGSC0003DMT400062508	Leaf protein	chr07	Leaf protein	PGSC0003DMP400042090	PGSC0003DMG400024327	PGSC0003DMC400042090	PGSC0003DMT400062508	29.4	protein.postranslational modification	pgsc0003dmp400042090	moderately similar to ( 237) AT5G21222 | Symbols: | protein kinase family protein | chr5:7209422-7213700 FORWARDvery weakly similar to ( 100) RF1_ORYSA Rf1 protein, mitochondrial precursor (PPR protein) (Fertility restorer) (Restorer for CMS) - Oryza sativa (Rice)moderately similar to ( 226) loc_os01g12810 12001.m150518 protein leaf protein, putative, expressed PGSC0003DMT400062508
CUST_25349_PI426222305	1.19273	0.141121	8.45188	PGSC0003DMT400034791	Conserved gene of unknown function	chr11	Conserved gene of unknown function	PGSC0003DMP400023664	PGSC0003DMG400013367	PGSC0003DMC400023664	PGSC0003DMT400034791	35.2	not assigned.unknown	pgsc0003dmp400023664	PGSC0003DMT400034791
CUST_2509_PI426222305	2.20695	0.26427	8.35112	PGSC0003DMT400028712	MYB transcription factor	chr10	MYB transcription factor	PGSC0003DMP400019519	PGSC0003DMG400011048	PGSC0003DMC400019519	PGSC0003DMT400028712	27.3.26	RNA.regulation of transcription.MYB-related transcription factor family	pgsc0003dmp400019519	weakly similar to ( 103) AT3G09600 | Symbols: | myb family transcription factor | chr3:2946459-2948200 FORWARDvery weakly similar to (97.1) loc_os02g45670 12002.m100315 protein DNA binding protein, putative, expressed PGSC0003DMT400028712
CUST_47355_PI426222305	0.886806	0.111053	7.9854	PGSC0003DMT400021388	Chlorophyll a-b binding protein 1B, chloroplastic	chr02	Chlorophyll a-b binding protein 1B, chloroplastic	PGSC0003DMP400014554	PGSC0003DMG400008297	PGSC0003DMC400014554	PGSC0003DMT400021388	1.1.1.1	PS.lightreaction.photosystem II.LHC-II	pgsc0003dmp400014554	moderately similar to ( 291) AT3G27690 | Symbols: LHCB2.4, LHCB2.3, LHCB2 | LHCB2.3; chlorophyll binding | chr3:10256002-10256921 FORWARDmoderately similar to ( 313) CB24_TOBAC Chlorophyll a-b binding protein 40, chloroplast precursor (LHCII type I CAB-40) (LHCP) - Nicotiana tabacum (Common tobacco)moderately similar to ( 306) loc_os01g52240 12001.m11398 protein chlorophyll a-b binding protein 2,…	GO:0016021;GO:0009535;GO:0009523;GO:0009522	GO:0046872;GO:0016168	GO:0009765;GO:0018298
CUST_29422_PI426222305	0.895537	0.114448	7.82485	PGSC0003DMT400080552	Pentatricopeptide repeat-containing protein, chloroplastic	chr04	Pentatricopeptide repeat-containing protein, chloroplastic	PGSC0003DMP400054632	PGSC0003DMG400031369	PGSC0003DMC400054632	PGSC0003DMT400080552	33.99	development.unspecified	pgsc0003dmp400054632	moderately similar to ( 442) AT5G13770 | Symbols: | pentatricopeptide (PPR) repeat-containing protein | chr5:4445461-4447290 FORWARDweakly similar to ( 107) RF1_ORYSA Rf1 protein, mitochondrial precursor (PPR protein) (Fertility restorer) (Restorer for CMS) - Oryza sativa (Rice)moderately similar to ( 381) loc_os04g49350 12004.m09870 protein expressed protein PGSC0003DMT400080552
CUST_47369_PI426222305	0.777518	0.0996259	7.80437	PGSC0003DMT400021422	Chlorophyll a/b binding protein	chr02	Chlorophyll a/b binding protein	PGSC0003DMP400014577	PGSC0003DMG400008309	PGSC0003DMC400014577	PGSC0003DMT400021422	1.1.1.1	PS.lightreaction.photosystem II.LHC-II	pgsc0003dmp400014577	moderately similar to ( 447) AT1G29930 | Symbols: CAB1, AB140, CAB140, LHCB1.3 | CAB1 (CHLOROPHYLL A/B BINDING PROTEIN 1); chlorophyll binding | chr1:10478071-10478874 FORWARDmoderately similar to ( 487) CB22_TOBAC Chlorophyll a-b binding protein 21, chloroplast precursor (LHCII type I CAB-21) (LHCP) - Nicotiana tabacum (Common tobacco)moderately similar to ( 439) loc_os01g52240 12001.m11398 prot…	GO:0016021;GO:0009535;GO:0009523;GO:0009522	GO:0046872;GO:0016168	GO:0009765;GO:0018298
CUST_37190_PI426222305	4.59336	0.58979	7.78813	PGSC0003DMT400029985	Conserved gene of unknown function	chr04	Conserved gene of unknown function	PGSC0003DMP400020382	PGSC0003DMG400011508	PGSC0003DMC400020382	PGSC0003DMT400029985	35.2	not assigned.unknown	pgsc0003dmp400020382	PGSC0003DMT400029985
CUST_52634_PI426222305	0.783953	0.100916	7.76833	PGSC0003DMT400022699	Chlorophyll a/b binding protein		Chlorophyll a/b binding protein	PGSC0003DMP400015465	PGSC0003DMG400008804	PGSC0003DMC400015465	PGSC0003DMT400022699	1.1.1.1	PS.lightreaction.photosystem II.LHC-II	pgsc0003dmp400015465	moderately similar to ( 446) AT1G29930 | Symbols: CAB1, AB140, CAB140, LHCB1.3 | CAB1 (CHLOROPHYLL A/B BINDING PROTEIN 1); chlorophyll binding | chr1:10478071-10478874 FORWARDmoderately similar to ( 487) CB22_TOBAC Chlorophyll a-b binding protein 21, chloroplast precursor (LHCII type I CAB-21) (LHCP) - Nicotiana tabacum (Common tobacco)moderately similar to ( 439) loc_os01g52240 12001.m11398 prot…
CUST_46087_PI426222305	1.12615	0.147076	7.65692	PGSC0003DMT400018519	Desaturase	chr10	Desaturase	PGSC0003DMP400012744	PGSC0003DMG400007188	PGSC0003DMC400012744	PGSC0003DMT400018519	19.12	tetrapyrrole synthesis.magnesium-protoporphyrin IX monomethyl ester (oxidative) cyclase	pgsc0003dmp400012744	highly similar to ( 625) AT3G56940 | Symbols: CRD1, CHL27, ACSF | CRD1 (COPPER RESPONSE DEFECT 1); DNA binding / magnesium-protoporphyrin IX monomethyl ester (oxidative) cyclase | chr3:21076594-21078269 FORWARDhighly similar to ( 630) CRD1_GOSHI Magnesium-protoporphyrin IX monomethyl ester [oxidative] cyclase, chloroplast precursor (EC 1.14.13.81) (Mg-protoporphyrin IX monomethyl ester oxidative …
CUST_9802_PI426222305	1.22844	0.161394	7.61141	PGSC0003DMT400016584	APETALA2	chr05	APETALA2	PGSC0003DMP400011493	PGSC0003DMG400006482	PGSC0003DMC400011493	PGSC0003DMT400016584	27.3.3	RNA.regulation of transcription.AP2/EREBP, APETALA2/Ethylene-responsive element binding protein family	pgsc0003dmp400011493	weakly similar to ( 198) AT4G36920 | Symbols: AP2, FLO2, FL1 | AP2 (APETALA 2); transcription factor | chr4:17400998-17403140 FORWARDvery weakly similar to (89.0) BBM1_BRANA Protein BABY BOOM 1 (BnBBM1) - Brassica napus (Rape)weakly similar to ( 199) loc_os04g55560 12004.m35488 protein AP2 domain containing protein, expressedAP2 AP2 PGSC0003DMT400016584
CUST_1459_PI426222305	0.740139	0.100282	7.38055	PGSC0003DMT400026191	Cinnamoyl-CoA reductase	chr02	Cinnamoyl-CoA reductase	PGSC0003DMP400017891	PGSC0003DMG400010092	PGSC0003DMC400017891	PGSC0003DMT400026191	16.8.3	secondary metabolism.flavonoids.dihydroflavonols	pgsc0003dmp400017891	moderately similar to ( 201) AT5G14700 | Symbols: | cinnamoyl-CoA reductase-related | chr5:4740502-4743327 REVERSEvery weakly similar to (93.2) DFRA_VITVI Dihydroflavonol-4-reductase (EC 1.1.1.219) (DFR) (Dihydrokaempferol 4-reductase) - Vitis vinifera (Grape)moderately similar to ( 214) loc_os01g45200 12001.m10725 protein dihydroflavonol-4-reductase, putative, expressed PGSC0003DMT400026191
CUST_37646_PI426222305	0.857372	0.118878	7.21218	PGSC0003DMT400049550	Chlorophyll a-b binding protein 13, chloroplastic	chr07	Chlorophyll a-b binding protein 13, chloroplastic	PGSC0003DMP400033445	PGSC0003DMG400019248	PGSC0003DMC400033445	PGSC0003DMT400049550	1.1.1.1	PS.lightreaction.photosystem II.LHC-II	pgsc0003dmp400033445	moderately similar to ( 467) AT5G54270 | Symbols: LHCB3, LHCB3*1 | LHCB3 (LIGHT-HARVESTING CHLOROPHYLL B-BINDING PROTEIN 3); structural molecule | chr5:22038424-22039383 FORWARDmoderately similar to ( 445) CB23_HORVU Chlorophyll a-b binding protein of LHCII type III, chloroplast precursor (CAB) - Hordeum vulgare (Barley)moderately similar to ( 452) loc_os07g37550 12007.m079717 protein chlorophyll…
CUST_49417_PI426222305	1.16213	0.170334	6.82265	PGSC0003DMT400074496	Cytochrome P450 hydroxylase	chr07	Cytochrome P450 hydroxylase	PGSC0003DMP400050453	PGSC0003DMG400028953	PGSC0003DMC400050453	PGSC0003DMT400074496	26.1	misc.cytochrome P450	pgsc0003dmp400050453	moderately similar to ( 407) AT3G26300 | Symbols: CYP71B34 | CYP71B34; electron carrier/ heme binding / iron ion binding / monooxygenase/ oxygen binding | chr3:9639199-9640866 REVERSEmoderately similar to ( 496) C71D8_SOYBN Cytochrome P450 71D8 (EC 1.14.-.-) (P450 CP7) - Glycine max (Soybean)moderately similar to ( 458) loc_os09g10340 12009.m04299 protein cytochrome P450 71D7, putative, expressed…
CUST_17542_PI426222305	1.2679	0.191642	6.61598	PGSC0003DMT400001573	Pseudo-response regulator 5	chr03	Pseudo-response regulator 5	PGSC0003DMP400001175	PGSC0003DMG400000584	PGSC0003DMC400001175	PGSC0003DMT400001573	27.3.66	RNA.regulation of transcription.Psudo ARR transcription factor family	pgsc0003dmp400001175	moderately similar to ( 257) AT5G24470 | Symbols: APRR5, PRR5 | APRR5 (ARABIDOPSIS PSEUDO-RESPONSE REGULATOR 5); transcription regulator/ two-component response regulator | chr5:8356204-8358873 REVERSEmoderately similar to ( 313) PRR95_ORYSA Two-component response regulator-like PRR95 (Pseudo-response regulator 95) (OsPRR95) - Oryza sativa (Rice)moderately similar to ( 313) loc_os09g36220 12009.m…
CUST_2604_PI426222305	0.790113	0.121455	6.5054	PGSC0003DMT400092392	Soul heme-binding family protein	chr10	Soul heme-binding family protein	PGSC0003DMP400064067	PGSC0003DMG400041963	PGSC0003DMC400064067	PGSC0003DMT400092392	35.2	not assigned.unknown	pgsc0003dmp400064067	moderately similar to ( 239) AT2G37970 | Symbols: SOUL-1 | SOUL-1; binding | chr2:15891027-15891704 FORWARDmoderately similar to ( 218) loc_os01g63210 12001.m12438 protein expressed proteinSOUL PGSC0003DMT400092392
CUST_24273_PI426222305	1.0832	0.171742	6.30712	PGSC0003DMT400062510	Leaf protein	chr07	Leaf protein	PGSC0003DMP400042092	PGSC0003DMG400024327	PGSC0003DMC400042092	PGSC0003DMT400062510	29.4	protein.postranslational modification	pgsc0003dmp400042092	highly similar to ( 602) AT5G21222 | Symbols: | protein kinase family protein | chr5:7209422-7213700 FORWARDweakly similar to ( 192) RF1_ORYSA Rf1 protein, mitochondrial precursor (PPR protein) (Fertility restorer) (Restorer for CMS) - Oryza sativa (Rice)highly similar to ( 541) loc_os01g12810 12001.m150518 protein leaf protein, putative, expressed PGSC0003DMT400062510
CUST_38644_PI426222305	1.14577	0.181931	6.29781	PGSC0003DMT400076270	Protein ABC1, mitochondrial	chr09	Protein ABC1, mitochondrial	PGSC0003DMP400051657	PGSC0003DMG400029652	PGSC0003DMC400051657	PGSC0003DMT400076270	34.16	transport.ABC transporters and multidrug resistance systems	pgsc0003dmp400051657	nearly identical (1106) AT3G24190 | Symbols: | ABC1 family protein | chr3:8743319-8747703 FORWARDnearly identical (1041) loc_os02g57160 12002.m10738 protein ABC-1, putative, expressedAarF ubiB PGSC0003DMT400076270
CUST_9770_PI426222305	0.989884	0.158991	6.22602	PGSC0003DMT400016585	APETALA2	chr03	APETALA2	PGSC0003DMP400011494	PGSC0003DMG400006482	PGSC0003DMC400011494	PGSC0003DMT400016585	27.3.3	RNA.regulation of transcription.AP2/EREBP, APETALA2/Ethylene-responsive element binding protein family	pgsc0003dmp400011494	moderately similar to ( 336) AT4G36920 | Symbols: AP2, FLO2, FL1 | AP2 (APETALA 2); transcription factor | chr4:17400998-17403140 FORWARDweakly similar to ( 141) BBM1_BRANA Protein BABY BOOM 1 (BnBBM1) - Brassica napus (Rape)moderately similar to ( 309) loc_os04g55560 12004.m35488 protein AP2 domain containing protein, expressedAP2 AP2 PGSC0003DMT400016585	GO:0005634	GO:0003700;GO:0003677	GO:0006355
CUST_16700_PI426222305	1.6935	0.275	6.15816	PGSC0003DMT400069498	Fructokinase 2	chr06	Fructokinase 2	PGSC0003DMP400046915	PGSC0003DMG400027017	PGSC0003DMC400046915	PGSC0003DMT400069498	27.3.7	RNA.regulation of transcription.C2C2(Zn) CO-like, Constans-like zinc finger family	pgsc0003dmp400046915	moderately similar to ( 239) AT1G06040 | Symbols: STO | STO (SALT TOLERANCE); DNA binding / protein binding / transcription factor/ zinc ion binding | chr1:1828662-1829659 REVERSEweakly similar to ( 192) loc_os04g41560 12004.m101716 protein salt tolerance-like protein, putative, expressed PGSC0003DMT400069498	GO:0005634	GO:0003700;GO:0003677;GO:0008270	GO:0009640;GO:0009651
CUST_23981_PI426222305	1.66307	0.277903	5.98435	PGSC0003DMT400032715	Conserved gene of unknown function	chr01	Conserved gene of unknown function	PGSC0003DMP400022235	PGSC0003DMG400012562	PGSC0003DMC400022235	PGSC0003DMT400032715	35.2	not assigned.unknown	pgsc0003dmp400022235	weakly similar to ( 119) AT5G64170 | Symbols: | dentin sialophosphoprotein-related | chr5:25672904-25675934 REVERSEvery weakly similar to (87.4) loc_os03g27019 12003.m34874 protein expressed protein PGSC0003DMT400032715
CUST_31651_PI426222305	1.28731	0.215271	5.97995	PGSC0003DMT400035057	Conserved gene of unknown function	chr05	Conserved gene of unknown function	PGSC0003DMP400023843	PGSC0003DMG400013481	PGSC0003DMC400023843	PGSC0003DMT400035057	20.2.3	stress.abiotic.drought/salt	pgsc0003dmp400023843	moderately similar to ( 209) AT1G23550 | Symbols: SRO2 | SRO2 (SIMILAR TO RCD ONE 2); NAD+ ADP-ribosyltransferase | chr1:8350912-8352232 FORWARDweakly similar to ( 140) loc_os03g63770 12003.m101579 protein RCD1, putative, expressed PGSC0003DMT400035057
CUST_17236_PI426222305	2.09864	0.353235	5.94119	PGSC0003DMT400008500	ACI112	chr01	ACI112	PGSC0003DMP400005899	PGSC0003DMG402003286	PGSC0003DMC400005899	PGSC0003DMT400008500	35.2	not assigned.unknown	pgsc0003dmp400005899	PGSC0003DMT400008500
CUST_26251_PI426222305	2.18018	0.37098	5.87682	PGSC0003DMT400041790	Conserved gene of unknown function	chr11	Conserved gene of unknown function	PGSC0003DMP400028318	PGSC0003DMG400016210	PGSC0003DMC400028318	PGSC0003DMT400041790	35.2	not assigned.unknown	pgsc0003dmp400028318	weakly similar to ( 147) AT4G24380 | Symbols: | unknown protein | chr4:12612554-12613310 FORWARDweakly similar to ( 142) loc_os04g37710 12004.m08760 protein expressed protein PGSC0003DMT400041790
CUST_4605_PI426222305	0.911684	0.156421	5.8284	PGSC0003DMT400070458	2-oxoglutarate-dependent dioxygenase	chr11	2-oxoglutarate-dependent dioxygenase	PGSC0003DMP400047636	PGSC0003DMG400027392	PGSC0003DMC400047636	PGSC0003DMT400070458	17.5.1	hormone metabolism.ethylene.synthesis-degradation	pgsc0003dmp400047636	moderately similar to ( 321) AT1G55290 | Symbols: | oxidoreductase, 2OG-Fe(II) oxygenase family protein | chr1:20626208-20627397 REVERSEweakly similar to ( 141) FLS_SOLTU Flavonol synthase/flavanone 3-hydroxylase (EC 1.14.11.23) (EC 1.14.11.9) (FLS) - Solanum tuberosum (Potato)weakly similar to ( 162) loc_os06g06720 12006.m05397 protein flavonol synthase/flavanone 3-hydroxylase, putative, express…
CUST_24254_PI426222305	1.01768	0.176697	5.75945	PGSC0003DMT400062512	Leaf protein	chr07	Leaf protein	PGSC0003DMP400042094	PGSC0003DMG400024327	PGSC0003DMC400042094	PGSC0003DMT400062512	29.4	protein.postranslational modification	pgsc0003dmp400042094	highly similar to ( 607) AT5G21222 | Symbols: | protein kinase family protein | chr5:7209422-7213700 FORWARDweakly similar to ( 195) RF1_ORYSA Rf1 protein, mitochondrial precursor (PPR protein) (Fertility restorer) (Restorer for CMS) - Oryza sativa (Rice)highly similar to ( 546) loc_os01g12810 12001.m150518 protein leaf protein, putative, expressed PGSC0003DMT400062512
CUST_5141_PI426222305	1.4746	0.257424	5.7283	PGSC0003DMT400003933	Beta-amylase	chr09	Beta-amylase	PGSC0003DMP400002800	PGSC0003DMG400001549	PGSC0003DMC400002800	PGSC0003DMT400003933	2.2.2.1.2	major CHO metabolism.degradation.starch.starch cleavage.beta amylase	pgsc0003dmp400002800	highly similar to ( 847) AT3G23920 | Symbols: BAM1, BMY7, TR-BAMY | BAM1 (BETA-AMYLASE 1); beta-amylase | chr3:8641722-8644199 FORWARDmoderately similar to ( 452) AMYB_MEDSA Beta-amylase (EC 3.2.1.2) (1,4-alpha-D-glucan maltohydrolase) - Medicago sativa (Alfalfa)highly similar to ( 709) loc_os03g04770 12003.m06004 protein beta-amylase, putative, expressedGlyco_hydro_14 PGSC0003DMT400003933
CUST_41266_PI426222305	0.867199	0.153829	5.63743	PGSC0003DMT400074239	Conserved gene of unknown function	chr03	Conserved gene of unknown function	PGSC0003DMP400050266	PGSC0003DMG402028848	PGSC0003DMC400050266	PGSC0003DMT400074239	35.2	not assigned.unknown	pgsc0003dmp400050266	PGSC0003DMT400074239
CUST_17322_PI426222305	1.70438	0.307612	5.54068	PGSC0003DMT400008496	ACI112	chr01	ACI112	PGSC0003DMP400005896	PGSC0003DMG402003286	PGSC0003DMC400005896	PGSC0003DMT400008496	35.2	not assigned.unknown	pgsc0003dmp400005896	PGSC0003DMT400008496
CUST_41103_PI426222305	0.941501	0.173579	5.42406	PGSC0003DMT400004369	Pentatricopeptide repeat-containing protein, chloroplastic	chr09	Pentatricopeptide repeat-containing protein, chloroplastic	PGSC0003DMP400003116	PGSC0003DMG400001735	PGSC0003DMC400003116	PGSC0003DMT400004369	27.1	RNA.processing	pgsc0003dmp400003116	highly similar to ( 885) AT3G09650 | Symbols: HCF152, CRM3 | HCF152 (HIGH CHLOROPHYLL FLUORESCENCE 152); mRNA binding | chr3:2958704-2961040 FORWARDweakly similar to ( 161) RF1_ORYSA Rf1 protein, mitochondrial precursor (PPR protein) (Fertility restorer) (Restorer for CMS) - Oryza sativa (Rice)highly similar to ( 630) loc_os12g01210 12012.m04125 protein HCF152, putative, expressed PGSC0003DMT4000…
CUST_28328_PI426222305	2.48348	0.461868	5.37705	PGSC0003DMT400044456	ATBET12	chr09	ATBET12	PGSC0003DMP400030158	PGSC0003DMG400017255	PGSC0003DMC400030158	PGSC0003DMT400044456	35.2	not assigned.unknown	pgsc0003dmp400030158	PGSC0003DMT400044456
CUST_25710_PI426222305	1.56842	0.295319	5.31095	PGSC0003DMT400029320	Conserved gene of unknown function	chr10	Conserved gene of unknown function	PGSC0003DMP400019954	PGSC0003DMG400011267	PGSC0003DMC400019954	PGSC0003DMT400029320	35.2	not assigned.unknown	pgsc0003dmp400019954	weakly similar to ( 122) AT3G61920 | Symbols: | unknown protein | chr3:22932638-22933201 REVERSE PGSC0003DMT400029320
CUST_43205_PI426222305	1.12269	0.211413	5.31042	PGSC0003DMT400042714	ATGCN5	chr04	ATGCN5	PGSC0003DMP400028983	PGSC0003DMG400016576	PGSC0003DMC400028983	PGSC0003DMT400042714	34.16	transport.ABC transporters and multidrug resistance systems	pgsc0003dmp400028983	highly similar to ( 894) AT5G64840 | Symbols: ATGCN5 | ATGCN5 (A. THALIANA GENERAL CONTROL NON-REPRESSIBLE 5); transporter | chr5:25916956-25919693 REVERSEhighly similar to ( 789) loc_os11g39020 12011.m07750 protein expressed proteinUup PRK11819 PRK11147 PRK10636 COG1123 ABCF_EF-3 ABC_tran MglA ABC_cobalt_CbiO_domain1 CcmA COG3845 ABC_Iron-Siderophores_B12_Hemin FepC ABC_Metallic_Cations ZnuC COG…
CUST_10765_PI426222305	1.25209	0.240804	5.19963	PGSC0003DMT400031742	GTP binding protein		GTP binding protein	PGSC0003DMP400021522	PGSC0003DMG400012177	PGSC0003DMC400021522	PGSC0003DMT400031742	35.2	not assigned.unknown	pgsc0003dmp400021522	very weakly similar to (94.7) AT5G41590 | Symbols: | unknown protein | chr5:16632221-16633896 REVERSE PGSC0003DMT400031742
CUST_21272_PI426222305	2.43375	0.471492	5.16181	PGSC0003DMT400020428	Temperature-induced lipocalin	chr12	Temperature-induced lipocalin	PGSC0003DMP400013911	PGSC0003DMG400007893	PGSC0003DMC400013911	PGSC0003DMT400020428	34.99	transport.misc	pgsc0003dmp400013911	moderately similar to ( 225) AT5G58070 | Symbols: ATTIL, TIL | TIL (TEMPERATURE-INDUCED LIPOCALIN); binding / transporter | chr5:23500512-23501156 REVERSEweakly similar to ( 199) loc_os08g34150 12008.m07404 protein OsTIL-2 - Oryza sativa Temperature-induced lipocalin-2, expressedLipocalin_2 Blc PRK10477 PGSC0003DMT400020428	GO:0005886	GO:0005488;GO:0005215	GO:0006810
CUST_6724_PI426222305	0.698474	0.138244	5.05246	PGSC0003DMT400036923	Conserved gene of unknown function	chr03	Conserved gene of unknown function	PGSC0003DMP400025065	PGSC0003DMG400014234	PGSC0003DMC400025065	PGSC0003DMT400036923	35.2	not assigned.unknown	pgsc0003dmp400025065	PGSC0003DMT400036923
CUST_43466_PI426222305	1.03144	0.206797	4.9877	PGSC0003DMT400059326	Conserved gene of unknown function	chr05	Conserved gene of unknown function	PGSC0003DMP400039943	PGSC0003DMG400023051	PGSC0003DMC400039943	PGSC0003DMT400059326	35.2	not assigned.unknown	pgsc0003dmp400039943	PGSC0003DMT400059326
CUST_16411_PI426222305	1.19629	0.241097	4.96184	PGSC0003DMT400089399	Conserved gene of unknown function	chr04	Conserved gene of unknown function	PGSC0003DMP400061074	PGSC0003DMG400038970	PGSC0003DMC400061074	PGSC0003DMT400089399	26.24	misc.GCN5-related N-acetyltransferase	pgsc0003dmp400061074	weakly similar to ( 142) AT3G22560 | Symbols: | GCN5-related N-acetyltransferase (GNAT) family protein | chr3:7998915-7999442 REVERSEvery weakly similar to (96.7) loc_os03g58010 12003.m10713 protein N-acetyltransferase, putative, expressed PGSC0003DMT400089399
CUST_29461_PI426222305	0.855973	0.172789	4.95385	PGSC0003DMT400075699	Conserved gene of unknown function	chr04	Conserved gene of unknown function	PGSC0003DMP400051281	PGSC0003DMG401029444	PGSC0003DMC400051281	PGSC0003DMT400075699	30.2.17	signalling.receptor kinases.DUF 26	pgsc0003dmp400051281	weakly similar to ( 145) AT1G11300 | Symbols: | ATP binding / carbohydrate binding / kinase/ protein kinase/ protein serine/threonine kinase/ protein tyrosine kinase/ sugar binding | chr1:3794389-3800719 FORWARDweakly similar to ( 144) loc_os07g30510 12007.m07319 protein receptor-like protein kinase, putative PGSC0003DMT400075699
CUST_42131_PI426222305	0.975494	0.199122	4.89899	PGSC0003DMT400067781	Conserved gene of unknown function	chr11	Conserved gene of unknown function	PGSC0003DMP400045765	PGSC0003DMG400026363	PGSC0003DMC400045765	PGSC0003DMT400067781	35.2	not assigned.unknown	pgsc0003dmp400045765	PGSC0003DMT400067781
CUST_43308_PI426222305	2.709	0.553536	4.894	PGSC0003DMT400064428	NAC domain protein	chr10	NAC domain protein	PGSC0003DMP400043440	PGSC0003DMG400025031	PGSC0003DMC400043440	PGSC0003DMT400064428	33.99	development.unspecified	pgsc0003dmp400043440	moderately similar to ( 301) AT3G15510 | Symbols: ATNAC2, ANAC056, NARS1 | ATNAC2 (ARABIDOPSIS NAC DOMAIN CONTAINING PROTEIN 2); transcription factor | chr3:5243696-5245037 FORWARDmoderately similar to ( 243) NAC48_ORYSA NAC domain-containing protein 48 (ONAC048) - Oryza sativa (Rice)moderately similar to ( 277) loc_os07g37920 12007.m08041 protein NAM-like protein, putative, expressedNAM PGSC0003…
CUST_28069_PI426222305	1.07932	0.221606	4.87043	PGSC0003DMT400004253	Cytochrome P450	chr01	Cytochrome P450	PGSC0003DMP400003041	PGSC0003DMG400001692	PGSC0003DMC400003041	PGSC0003DMT400004253	26.1	misc.cytochrome P450	pgsc0003dmp400003041	moderately similar to ( 284) AT5G24910 | Symbols: CYP714A1 | CYP714A1; electron carrier/ heme binding / iron ion binding / monooxygenase/ oxygen binding | chr5:8567674-8570260 REVERSEweakly similar to ( 191) C72A1_CATRO Cytochrome P450 72A1 (EC 1.3.3.9) (CYPLXXII) (Secologanin synthase) (SLS) - Catharanthus roseus (Rosy periwinkle) (Madagascar periwinkle)moderately similar to ( 254) loc_os12g0264…
CUST_31713_PI426222305	1.07813	0.221936	4.85786	PGSC0003DMT400035056	Conserved gene of unknown function	chr05	Conserved gene of unknown function	PGSC0003DMP400023842	PGSC0003DMG400013481	PGSC0003DMC400023842	PGSC0003DMT400035056	20.2.3	stress.abiotic.drought/salt	pgsc0003dmp400023842	weakly similar to ( 193) AT1G23550 | Symbols: SRO2 | SRO2 (SIMILAR TO RCD ONE 2); NAD+ ADP-ribosyltransferase | chr1:8350912-8352232 FORWARDweakly similar to ( 130) loc_os04g57640 12004.m10649 protein poly polymerase catalytic domain containing protein, expressed PGSC0003DMT400035056	GO:0005634	GO:0003950	GO:0007275;GO:0006950
CUST_1702_PI426222305	0.824755	0.17042	4.83953	PGSC0003DMT400089865	EARLY flowering 4 protein	chr06	EARLY flowering 4 protein	PGSC0003DMP400061540	PGSC0003DMG400039436	PGSC0003DMC400061540	PGSC0003DMT400089865	30.11	signalling.light	pgsc0003dmp400061540	very weakly similar to (84.0) AT2G40080 | Symbols: ELF4 | ELF4 (EARLY FLOWERING 4) | chr2:16734545-16734880 REVERSEDUF1313 PGSC0003DMT400089865	GO:0005634	GO:0042803	GO:0048573;GO:0009909;GO:0009585;GO:0010114;GO:0009649;GO:0042753
CUST_7763_PI426222305	1.05505	0.220625	4.78208	PGSC0003DMT400025633	FtsH	chr04	FtsH	PGSC0003DMP400017467	PGSC0003DMG400009900	PGSC0003DMC400017467	PGSC0003DMT400025633	29.5.7	protein.degradation.metalloprotease	pgsc0003dmp400017467	highly similar to ( 593) AT5G42270 | Symbols: VAR1, FTSH5 | VAR1 (VARIEGATED 1); ATP-dependent peptidase/ ATPase/ metallopeptidase | chr5:16902659-16905102 FORWARDhighly similar to ( 704) FTSH_TOBAC Cell division protease ftsH homolog, chloroplast precursor (EC 3.4.24.-) (DS9) - Nicotiana tabacum (Common tobacco)highly similar to ( 528) loc_os06g51029 12006.m091798 protein OsFtsH1 - Oryza sativa …
CUST_1715_PI426222305	0.824391	0.173193	4.75997	PGSC0003DMT400016935	EARLY flowering 4 protein	chr06	EARLY flowering 4 protein	PGSC0003DMP400011710	PGSC0003DMG400006620	PGSC0003DMC400011710	PGSC0003DMT400016935	30.11	signalling.light	pgsc0003dmp400011710	very weakly similar to (80.1) AT2G40080 | Symbols: ELF4 | ELF4 (EARLY FLOWERING 4) | chr2:16734545-16734880 REVERSE PGSC0003DMT400016935	GO:0005634	GO:0042803	GO:0048573;GO:0009909;GO:0009585;GO:0010114;GO:0009649;GO:0042753
CUST_36815_PI426222305	0.988868	0.208049	4.75305	PGSC0003DMT400015783	Chloroplast zebra-necrosis protein	chr01	Chloroplast zebra-necrosis protein	PGSC0003DMP400010944	PGSC0003DMG400006169	PGSC0003DMC400010944	PGSC0003DMT400015783	34.12	transport.metal	pgsc0003dmp400010944	moderately similar to ( 325) AT2G16800 | Symbols: | high-affinity nickel-transport family protein | chr2:7285824-7287188 FORWARDmoderately similar to ( 296) loc_os06g02580 12006.m04991 protein nickel ion transporter, putative, expressedNicO PGSC0003DMT400015783
CUST_13740_PI426222305	1.25991	0.269224	4.67978	PGSC0003DMT400084206	TAF-3	chr05	TAF-3	PGSC0003DMP400056253	PGSC0003DMG400033876	PGSC0003DMC400056253	PGSC0003DMT400084206	27.3.35	RNA.regulation of transcription.bZIP transcription factor family	pgsc0003dmp400056253	weakly similar to ( 180) AT2G46270 | Symbols: GBF3 | GBF3 (G-BOX BINDING FACTOR 3); sequence-specific DNA binding / transcription factor | chr2:19000859-19002901 FORWARDmoderately similar to ( 244) TAF1_TOBAC Transcriptional activator TAF-1 (Fragment) - Nicotiana tabacum (Common tobacco)weakly similar to ( 128) loc_os05g49420 12005.m09012 protein G-box-binding factor 3, putative, expressedMFMR PG…
CUST_32969_PI426222305	1.16697	0.250026	4.66741	PGSC0003DMT400058863	2-oxoglutarate-dependent dioxygenase	chr11	2-oxoglutarate-dependent dioxygenase	PGSC0003DMP400039651	PGSC0003DMG400022868	PGSC0003DMC400039651	PGSC0003DMT400058863	17.5.1	hormone metabolism.ethylene.synthesis-degradation	pgsc0003dmp400039651	moderately similar to ( 220) AT1G55290 | Symbols: | oxidoreductase, 2OG-Fe(II) oxygenase family protein | chr1:20626208-20627397 REVERSEweakly similar to ( 111) FL3H_VITVI Naringenin,2-oxoglutarate 3-dioxygenase (EC 1.14.11.9) (Flavonone-3-hydroxylase) (F3H) (FHT) - Vitis vinifera (Grape)weakly similar to ( 128) loc_os04g49210 12004.m09856 protein naringenin,2-oxoglutarate 3-dioxygenase, putative…		GO:0016706	GO:0055114
CUST_36759_PI426222305	1.08673	0.233179	4.6605	PGSC0003DMT400015782	Chloroplast zebra-necrosis protein	chr01	Chloroplast zebra-necrosis protein	PGSC0003DMP400010943	PGSC0003DMG400006169	PGSC0003DMC400010943	PGSC0003DMT400015782	34.12	transport.metal	pgsc0003dmp400010943	moderately similar to ( 326) AT2G16800 | Symbols: | high-affinity nickel-transport family protein | chr2:7285824-7287188 FORWARDmoderately similar to ( 296) loc_os06g02580 12006.m04991 protein nickel ion transporter, putative, expressedNicO PGSC0003DMT400015782
CUST_5874_PI426222305	1.02182	0.220063	4.64331	PGSC0003DMT400022920	DNA binding protein	chr09	DNA binding protein	PGSC0003DMP400015611	PGSC0003DMG402008883	PGSC0003DMC400015611	PGSC0003DMT400022920	35.2	not assigned.unknown	pgsc0003dmp400015611	PGSC0003DMT400022920
CUST_7728_PI426222305	0.93903	0.204553	4.59063	PGSC0003DMT400092049	Plastocyanin, chloroplastic	chr04	Plastocyanin, chloroplastic	PGSC0003DMP400063724	PGSC0003DMG400041620	PGSC0003DMC400063724	PGSC0003DMT400092049	1.1.5.1	PS.lightreaction.other electron carrier (ox/red).plastocyanin	pgsc0003dmp400063724	weakly similar to ( 159) AT1G20340 | Symbols: DRT112, PETE2 | DRT112; copper ion binding / electron carrier | chr1:7042770-7043273 REVERSEweakly similar to ( 167) PLAS_SOLTU Plastocyanin - Solanum tuberosum (Potato)weakly similar to ( 119) loc_os06g01210 12006.m04861 protein plastocyanin, chloroplast precursor, putative, expressedCopper-bind PRK02710 PGSC0003DMT400092049
CUST_23859_PI426222305	1.3935	0.315034	4.42332	PGSC0003DMT400032713	Conserved gene of unknown function	chr01	Conserved gene of unknown function	PGSC0003DMP400022233	PGSC0003DMG400012562	PGSC0003DMC400022233	PGSC0003DMT400032713	35.2	not assigned.unknown	pgsc0003dmp400022233	moderately similar to ( 207) AT5G64170 | Symbols: | dentin sialophosphoprotein-related | chr5:25672904-25675934 REVERSEweakly similar to ( 111) loc_os03g27019 12003.m34874 protein expressed protein PGSC0003DMT400032713
CUST_29374_PI426222305	0.79782	0.181604	4.39318	PGSC0003DMT400080553	Pentatricopeptide repeat-containing protein, chloroplastic	chr04	Pentatricopeptide repeat-containing protein, chloroplastic	PGSC0003DMP400054633	PGSC0003DMG400031369	PGSC0003DMC400054633	PGSC0003DMT400080553	33.99	development.unspecified	pgsc0003dmp400054633	highly similar to ( 576) AT5G13770 | Symbols: | pentatricopeptide (PPR) repeat-containing protein | chr5:4445461-4447290 FORWARDweakly similar to ( 117) RF1_ORYSA Rf1 protein, mitochondrial precursor (PPR protein) (Fertility restorer) (Restorer for CMS) - Oryza sativa (Rice)moderately similar to ( 493) loc_os04g49350 12004.m09870 protein expressed protein PGSC0003DMT400080553
CUST_4353_PI426222305	1.04383	0.238366	4.37909	PGSC0003DMT400070453	2-oxoglutarate-dependent dioxygenase	chr11	2-oxoglutarate-dependent dioxygenase	PGSC0003DMP400047631	PGSC0003DMG400027392	PGSC0003DMC400047631	PGSC0003DMT400070453	17.5.1	hormone metabolism.ethylene.synthesis-degradation	pgsc0003dmp400047631	moderately similar to ( 284) AT1G55290 | Symbols: | oxidoreductase, 2OG-Fe(II) oxygenase family protein | chr1:20626208-20627397 REVERSEweakly similar to ( 119) FL3H_MALDO Naringenin,2-oxoglutarate 3-dioxygenase (EC 1.14.11.9) (Flavonone-3-hydroxylase) (F3H) (FHT) - Malus domestica (Apple) (Malus sylvestris)weakly similar to ( 135) loc_os01g70930 12001.m13137 protein flavonol synthase/flavanone 3…
CUST_4785_PI426222305	0.859988	0.198028	4.34277	PGSC0003DMT400027759	Violaxanthin de-epoxidase	chr04	Violaxanthin de-epoxidase	PGSC0003DMP400018909	PGSC0003DMG400010688	PGSC0003DMC400018909	PGSC0003DMT400027759	16.1.4.21	secondary metabolism.isoprenoids.carotenoids.violaxanthin de-epoxidase	pgsc0003dmp400018909	highly similar to ( 585) AT1G08550 | Symbols: NPQ1, AVDE1 | NPQ1 (NON-PHOTOCHEMICAL QUENCHING 1); violaxanthin de-epoxidase | chr1:2707462-2709387 FORWARDhighly similar to ( 565) loc_os04g31040 12004.m35285 protein violaxanthin de-epoxidase, putative, expressedVDE PGSC0003DMT400027759	GO:0009507	GO:0046422	GO:0055114
CUST_2557_PI426222305	3.48965	0.805369	4.33299	PGSC0003DMT400028709	MYB transcription factor	chr10	MYB transcription factor	PGSC0003DMP400019516	PGSC0003DMG400011048	PGSC0003DMC400019516	PGSC0003DMT400028709	27.3.26	RNA.regulation of transcription.MYB-related transcription factor family	pgsc0003dmp400019516	weakly similar to ( 112) AT3G09600 | Symbols: | myb family transcription factor | chr3:2946459-2948200 FORWARDvery weakly similar to (97.1) loc_os02g45670 12002.m100315 protein DNA binding protein, putative, expressed PGSC0003DMT400028709
CUST_4560_PI426222305	0.913352	0.211244	4.32367	PGSC0003DMT400070454	2-oxoglutarate-dependent dioxygenase	chr11	2-oxoglutarate-dependent dioxygenase	PGSC0003DMP400047632	PGSC0003DMG400027392	PGSC0003DMC400047632	PGSC0003DMT400070454	17.5.1	hormone metabolism.ethylene.synthesis-degradation	pgsc0003dmp400047632	weakly similar to ( 188) AT1G55290 | Symbols: | oxidoreductase, 2OG-Fe(II) oxygenase family protein | chr1:20626208-20627397 REVERSEvery weakly similar to (92.0) FL3H_MALDO Naringenin,2-oxoglutarate 3-dioxygenase (EC 1.14.11.9) (Flavonone-3-hydroxylase) (F3H) (FHT) - Malus domestica (Apple) (Malus sylvestris)very weakly similar to ( 100) loc_os06g06720 12006.m05397 protein flavonol synthase/flava…		GO:0016706	GO:0055114
CUST_24367_PI426222305	3.07225	0.719126	4.2722	PGSC0003DMT400034275	DNA binding protein	chr12	DNA binding protein	PGSC0003DMP400023314	PGSC0003DMG400013178	PGSC0003DMC400023314	PGSC0003DMT400034275	35.2	not assigned.unknown	pgsc0003dmp400023314	PGSC0003DMT400034275
CUST_19436_PI426222305	0.989789	0.23746	4.16824	PGSC0003DMT400050552	UDPG glucosyltransferase	chr05	UDPG glucosyltransferase	PGSC0003DMP400034132	PGSC0003DMG400019645	PGSC0003DMC400034132	PGSC0003DMT400050552	26.2	misc.UDP glucosyl and glucoronyl transferases	pgsc0003dmp400034132	moderately similar to ( 419) AT5G03490 | Symbols: | UDP-glucoronosyl/UDP-glucosyl transferase family protein | chr5:871550-872947 FORWARDweakly similar to ( 152) ZOX_PHAVU Zeatin O-xylosyltransferase (EC 2.4.2.40) (Zeatin O-beta-D-xylosyltransferase) - Phaseolus vulgaris (Kidney bean) (French bean)moderately similar to ( 291) loc_os08g38160 12008.m07801 protein cytokinin-O-glucosyltransferase 3, …
CUST_22311_PI426222305	1.32916	0.322377	4.12301	PGSC0003DMT400023432	RNA polymerase sigma factor rpoD	chr03	RNA polymerase sigma factor rpoD	PGSC0003DMP400015975	PGSC0003DMG400009072	PGSC0003DMC400015975	PGSC0003DMT400023432	27.2	RNA.transcription	pgsc0003dmp400015975	highly similar to ( 522) AT5G24120 | Symbols: SIGE, SIG5, ATSIG5 | SIGE (SIGMA FACTOR E); DNA binding / DNA-directed RNA polymerase/ sigma factor/ transcription factor | chr5:8157794-8159746 REVERSEmoderately similar to ( 398) loc_os05g50930 12005.m083829 protein RNA polymerase sigma factor rpoD, putative, expressedPRK07406 RpoD PRK05901 PRK07405 PRK05658 PRK05949 PRK07598 PRK09210 PRK07921 PRK05…
CUST_4994_PI426222305	0.953657	0.231436	4.1206	PGSC0003DMT400009128	Protein kinase	chr09	Protein kinase	PGSC0003DMP400006335	PGSC0003DMG400003549	PGSC0003DMC400006335	PGSC0003DMT400009128	34.16	transport.ABC transporters and multidrug resistance systems	pgsc0003dmp400006335	highly similar to ( 790) AT1G11390 | Symbols: | ABC1 family protein | chr1:3834762-3837305 REVERSEhighly similar to ( 776) loc_os04g56510 12004.m10540 protein protein kinase-like, putative, expressedAarF ubiB ABC1 PGSC0003DMT400009128
CUST_4251_PI426222305	1.18789	0.288375	4.11926	PGSC0003DMT400070463	2-oxoglutarate-dependent dioxygenase	chr11	2-oxoglutarate-dependent dioxygenase	PGSC0003DMP400047641	PGSC0003DMG401027395	PGSC0003DMC400047641	PGSC0003DMT400070463	17.5.1	hormone metabolism.ethylene.synthesis-degradation	pgsc0003dmp400047641	weakly similar to ( 139) AT1G55290 | Symbols: | oxidoreductase, 2OG-Fe(II) oxygenase family protein | chr1:20626208-20627397 REVERSE PGSC0003DMT400070463
CUST_40319_PI426222305	0.790154	0.193457	4.08439	PGSC0003DMT400048370	Protein GIGANTEA	chr03	Protein GIGANTEA	PGSC0003DMP400032753	PGSC0003DMG400018791	PGSC0003DMC400032753	PGSC0003DMT400048370	33.99	development.unspecified	pgsc0003dmp400032753	nearly identical (1134) AT1G22770 | Symbols: GI, FB | GI (GIGANTEA) | chr1:8062398-8067447 FORWARDnearly identical (1084) GIGAN_ORYSA Protein GIGANTEA - Oryza sativa (Rice)nearly identical (1084) loc_os01g08700 12001.m42893 protein GIGANTEA protein, putative, expressed PGSC0003DMT400048370
CUST_26104_PI426222305	0.972492	0.241466	4.02744	PGSC0003DMT400041791	Conserved gene of unknown function	chr11	Conserved gene of unknown function	PGSC0003DMP400028319	PGSC0003DMG400016210	PGSC0003DMC400028319	PGSC0003DMT400041791	35.2	not assigned.unknown	pgsc0003dmp400028319	moderately similar to ( 271) AT5G65400 | Symbols: | unknown protein | chr5:26131448-26133062 FORWARDmoderately similar to ( 259) loc_os04g37710 12004.m08760 protein expressed protein PGSC0003DMT400041791
CUST_30880_PI426222305	1.43954	0.370372	3.88673	PGSC0003DMT400037949	Glycosyltransferase, CAZy family GT8	chr08	Glycosyltransferase, CAZy family GT8	PGSC0003DMP400025788	PGSC0003DMG400014637	PGSC0003DMC400025788	PGSC0003DMT400037949	26.2	misc.UDP glucosyl and glucoronyl transferases	pgsc0003dmp400025788	moderately similar to ( 499) AT3G06260 | Symbols: GATL4 | GATL4 (Galacturonosyltransferase-like 4); polygalacturonate 4-alpha-galacturonosyltransferase/ transferase, transferring glycosyl groups / transferase, transferring hexosyl groups | chr3:1893804-1894859 REVERSEmoderately similar to ( 448) loc_os03g24510 12003.m07797 protein transferase, transferring glycosyl groups, putative, expressedGlyc…
CUST_24132_PI426222305	1.12037	0.289667	3.86779	PGSC0003DMT400059065	2-oxoglutarate-dependent dioxygenase	chr11	2-oxoglutarate-dependent dioxygenase	PGSC0003DMP400039789	PGSC0003DMG400022941	PGSC0003DMC400039789	PGSC0003DMT400059065	17.5.1	hormone metabolism.ethylene.synthesis-degradation	pgsc0003dmp400039789	moderately similar to ( 324) AT1G55290 | Symbols: | oxidoreductase, 2OG-Fe(II) oxygenase family protein | chr1:20626208-20627397 REVERSEweakly similar to ( 139) FL3H_MALDO Naringenin,2-oxoglutarate 3-dioxygenase (EC 1.14.11.9) (Flavonone-3-hydroxylase) (F3H) (FHT) - Malus domestica (Apple) (Malus sylvestris)weakly similar to ( 162) loc_os04g49210 12004.m09856 protein naringenin,2-oxoglutarate 3-d…
CUST_21427_PI426222305	1.11839	0.291653	3.83466	PGSC0003DMT400070193	Conserved gene of unknown function	chr04	Conserved gene of unknown function	PGSC0003DMP400047455	PGSC0003DMG400027281	PGSC0003DMC400047455	PGSC0003DMT400070193	35.2	not assigned.unknown	pgsc0003dmp400047455	moderately similar to ( 266) AT3G57400 | Symbols: | unknown protein | chr3:21238547-21239971 FORWARD PGSC0003DMT400070193
CUST_28078_PI426222305	1.08107	0.287321	3.76258	PGSC0003DMT400004251	Cytochrome P450	chr01	Cytochrome P450	PGSC0003DMP400003039	PGSC0003DMG400001692	PGSC0003DMC400003039	PGSC0003DMT400004251	26.1	misc.cytochrome P450	pgsc0003dmp400003039	moderately similar to ( 454) AT5G24910 | Symbols: CYP714A1 | CYP714A1; electron carrier/ heme binding / iron ion binding / monooxygenase/ oxygen binding | chr5:8567674-8570260 REVERSEmoderately similar to ( 279) C72A1_CATRO Cytochrome P450 72A1 (EC 1.3.3.9) (CYPLXXII) (Secologanin synthase) (SLS) - Catharanthus roseus (Rosy periwinkle) (Madagascar periwinkle)moderately similar to ( 494) loc_os12g…
CUST_19375_PI426222305	0.882557	0.234884	3.75742	PGSC0003DMT400064582	Gene of unknown function	chr05	Gene of unknown function	PGSC0003DMP400043539	PGSC0003DMG400025097	PGSC0003DMC400043539	PGSC0003DMT400064582	26.24	misc.GCN5-related N-acetyltransferase	pgsc0003dmp400043539	moderately similar to ( 241) AT1G26220 | Symbols: | GCN5-related N-acetyltransferase (GNAT) family protein | chr1:9071157-9071750 FORWARDweakly similar to ( 180) loc_os08g01170 12008.m04266 protein expressed protein PGSC0003DMT400064582
CUST_22717_PI426222305	0.846463	0.228582	3.7031	PGSC0003DMT400078196	C-4 methyl sterol oxidase	chr06	C-4 methyl sterol oxidase	PGSC0003DMP400052945	PGSC0003DMG400030422	PGSC0003DMC400052945	PGSC0003DMT400078196	11.8.2	lipid metabolism.''exotics'' (steroids, squalene etc).methylsterol monooxygenase	pgsc0003dmp400052945	moderately similar to ( 459) AT1G07420 | Symbols: ATSMO2, SMO2-1 | SMO2-1 (STEROL 4-ALPHA-METHYL-OXIDASE 2-1); 4-alpha-methyl-delta7-sterol-4alpha-methyl oxidase/ C-4 methylsterol oxidase | chr1:2278918-2280033 FORWARDmoderately similar to ( 399) loc_os07g01150 12007.m079590 protein C-4 methylsterol oxidase, putative, expressedERG3 PGSC0003DMT400078196
CUST_51378_PI426222305	1.12396	0.304413	3.69222	PGSC0003DMT400036607	2-oxoglutarate-dependent dioxygenase	chr06	2-oxoglutarate-dependent dioxygenase	PGSC0003DMP400024819	PGSC0003DMG400014116	PGSC0003DMC400024819	PGSC0003DMT400036607	17.5.1	hormone metabolism.ethylene.synthesis-degradation	pgsc0003dmp400024819	moderately similar to ( 293) AT1G55290 | Symbols: | oxidoreductase, 2OG-Fe(II) oxygenase family protein | chr1:20626208-20627397 REVERSEweakly similar to ( 122) FLS_SOLTU Flavonol synthase/flavanone 3-hydroxylase (EC 1.14.11.23) (EC 1.14.11.9) (FLS) - Solanum tuberosum (Potato)weakly similar to ( 145) loc_os10g40880 12010.m06856 protein flavonol synthase/flavanone 3-hydroxylase, putative, express…
CUST_46816_PI426222305	1.52722	0.413955	3.68934	PGSC0003DMT400001896	Isoform 2 of F-box protein	chr01	Isoform 2 of F-box protein	PGSC0003DMP400001395	PGSC0003DMG400000714	PGSC0003DMC400001395	PGSC0003DMT400001896	35.2	not assigned.unknown	pgsc0003dmp400001395	very weakly similar to (82.0) AT2G16365 | Symbols: | F-box family protein | chr2:7074940-7079181 FORWARD PGSC0003DMT400001896
CUST_38228_PI426222305	3.52837	0.957207	3.68611	PGSC0003DMT400067337	Transcription factor	chr07	Transcription factor	PGSC0003DMP400045432	PGSC0003DMG400026181	PGSC0003DMC400045432	PGSC0003DMT400067337	27.3.7	RNA.regulation of transcription.C2C2(Zn) CO-like, Constans-like zinc finger family	pgsc0003dmp400045432	weakly similar to ( 105) AT4G27310 | Symbols: | zinc finger (B-box type) family protein | chr4:13675853-13676616 FORWARDvery weakly similar to (92.4) loc_os08g08120 12008.m26597 protein transcription factor/ zinc ion binding protein, putative, expressed PGSC0003DMT400067337	GO:0005622	GO:0008270
CUST_42440_PI426222305	1.0167	0.276655	3.67496	PGSC0003DMT400059171	Isoform 2 of Protein CHLOROPLAST IMPORT APPARATUS 2	chr07	Protein CHLOROPLAST IMPORT APPARATUS 2	PGSC0003DMP400039847	PGSC0003DMG400022983	PGSC0003DMC400039847	PGSC0003DMT400059171	27.3.34	RNA.regulation of transcription.Orphan family	pgsc0003dmp400039847	moderately similar to ( 210) AT5G57180 | Symbols: CIA2 | CIA2 (CHLOROPLAST IMPORT APPARATUS 2); transcription regulator | chr5:23168393-23169523 FORWARDweakly similar to ( 139) loc_os02g05470 12002.m05895 protein CCT motif family protein, expressed PGSC0003DMT400059171
CUST_42459_PI426222305	1.03841	0.284075	3.65542	PGSC0003DMT400059170	Protein CHLOROPLAST IMPORT APPARATUS 2	chr07	Protein CHLOROPLAST IMPORT APPARATUS 2	PGSC0003DMP400039846	PGSC0003DMG400022983	PGSC0003DMC400039846	PGSC0003DMT400059170	27.3.7	RNA.regulation of transcription.C2C2(Zn) CO-like, Constans-like zinc finger family	pgsc0003dmp400039846	moderately similar to ( 221) AT5G57180 | Symbols: CIA2 | CIA2 (CHLOROPLAST IMPORT APPARATUS 2); transcription regulator | chr5:23168393-23169523 FORWARDweakly similar to ( 150) loc_os02g05470 12002.m05895 protein CCT motif family protein, expressed PGSC0003DMT400059170
CUST_47410_PI426222305	1.18195	0.324751	3.63957	PGSC0003DMT400011292	Galactosyltransferase	chr10	Transferase, transferring glycosyl groups	PGSC0003DMP400007846	PGSC0003DMG400004421	PGSC0003DMC400007846	PGSC0003DMT400011292	35.2	not assigned.unknown	pgsc0003dmp400007846	PGSC0003DMT400011292
CUST_17975_PI426222305	1.10422	0.304499	3.62635	PGSC0003DMT400018241	Prenyl transferase	chr07	Solanesyl diphosphate synthase	PGSC0003DMP400012557	PGSC0003DMG400007081	PGSC0003DMC400012557	PGSC0003DMT400018241	35.2	not assigned.unknown	pgsc0003dmp400012557	PGSC0003DMT400018241
CUST_47246_PI426222305	0.918558	0.256315	3.5837	PGSC0003DMT400005009	Conserved gene of unknown function	chr11	Conserved gene of unknown function	PGSC0003DMP400003557	PGSC0003DMG400001980	PGSC0003DMC400003557	PGSC0003DMT400005009	35.2	not assigned.unknown	pgsc0003dmp400003557	weakly similar to ( 158) AT5G04830 | Symbols: | unknown protein | chr5:1402294-1403671 REVERSEweakly similar to ( 151) loc_os01g73500 12001.m13378 protein expressed protein PGSC0003DMT400005009
CUST_48942_PI426222305	1.17036	0.331304	3.53258	PGSC0003DMT400065313	Apetala 2	chr11	Apetala 2	PGSC0003DMP400044038	PGSC0003DMG400025390	PGSC0003DMC400044038	PGSC0003DMT400065313	27.3.3	RNA.regulation of transcription.AP2/EREBP, APETALA2/Ethylene-responsive element binding protein family	pgsc0003dmp400044038	moderately similar to ( 283) AT2G28550 | Symbols: RAP2.7, TOE1 | RAP2.7 (RELATED TO AP2.7); DNA binding / transcription factor | chr2:12226444-12228251 REVERSEweakly similar to ( 144) BBM1_BRANA Protein BABY BOOM 1 (BnBBM1) - Brassica napus (Rape)moderately similar to ( 311) loc_os05g03040 12005.m27679 protein floral homeotic protein APETALA2, putative, expressedAP2 AP2 PGSC0003DMT400065313	GO:0005634	GO:0003700;GO:0003677	GO:0006355;GO:0009873
CUST_48711_PI426222305	1.0293	0.29224	3.5221	PGSC0003DMT400036284	MYB transcription factor		MYB transcription factor	PGSC0003DMP400024608	PGSC0003DMG400013966	PGSC0003DMC400024608	PGSC0003DMT400036284	35.2	not assigned.unknown	pgsc0003dmp400024608	PGSC0003DMT400036284	GO:0005634	GO:0003700;GO:0003677;GO:0003682	GO:0006351;GO:0006950
CUST_47981_PI426222305	1.22599	0.350122	3.50162	PGSC0003DMT400074448	Amino acid binding protein	chr06	Amino acid binding protein	PGSC0003DMP400050420	PGSC0003DMG400028931	PGSC0003DMC400050420	PGSC0003DMT400074448	13	amino acid metabolism	pgsc0003dmp400050420	weakly similar to ( 173) AT1G16880 | Symbols: | uridylyltransferase-related | chr1:5773796-5775272 FORWARDweakly similar to ( 172) loc_os08g14440 12008.m26477 protein expressed protein PGSC0003DMT400074448
CUST_26564_PI426222305	2.2229	0.640617	3.46994	PGSC0003DMT400000898	Beta-galactosidase	chr12	Beta-galactosidase	PGSC0003DMP400000660	PGSC0003DMG400000339	PGSC0003DMC400000660	PGSC0003DMT400000898	26.3.2	misc.gluco-, galacto- and mannosidases.beta-galactosidase	pgsc0003dmp400000660	highly similar to ( 883) AT3G13750 | Symbols: BGAL1 | BGAL1 (Beta galactosidase 1); beta-galactosidase/ catalytic/ cation binding / heme binding / peroxidase/ sugar binding | chr3:4511192-4515756 FORWARDhighly similar to ( 905) BGAL_MALDO Beta-galactosidase precursor (EC 3.2.1.23) (Lactase) (Acid beta-galactosidase) (Exo-(1-->4)-beta-D-galactanase) - Malus domestica (Apple) (Malus sylvestris)high…		GO:0004553	GO:0005975
CUST_47343_PI426222305	0.703639	0.203509	3.45753	PGSC0003DMT400021392	Chlorophyll a/b binding protein	chr02	Chlorophyll a/b binding protein	PGSC0003DMP400014558	PGSC0003DMG400008301	PGSC0003DMC400014558	PGSC0003DMT400021392	1.1.1.1	PS.lightreaction.photosystem II.LHC-II	pgsc0003dmp400014558	moderately similar to ( 447) AT1G29930 | Symbols: CAB1, AB140, CAB140, LHCB1.3 | CAB1 (CHLOROPHYLL A/B BINDING PROTEIN 1); chlorophyll binding | chr1:10478071-10478874 FORWARDmoderately similar to ( 492) CB22_TOBAC Chlorophyll a-b binding protein 21, chloroplast precursor (LHCII type I CAB-21) (LHCP) - Nicotiana tabacum (Common tobacco)moderately similar to ( 440) loc_os01g41710 12001.m42672 prot…	GO:0016021;GO:0009535;GO:0009523;GO:0009522	GO:0046872;GO:0016168	GO:0009765;GO:0018298
CUST_24300_PI426222305	1.5812	0.467581	3.38165	PGSC0003DMT400035751	COL domain class transcription factor	chr12	COL domain class transcription factor	PGSC0003DMP400024311	PGSC0003DMG400013753	PGSC0003DMC400024311	PGSC0003DMT400035751	27.3.7	RNA.regulation of transcription.C2C2(Zn) CO-like, Constans-like zinc finger family	pgsc0003dmp400024311	weakly similar to ( 111) AT4G27310 | Symbols: | zinc finger (B-box type) family protein | chr4:13675853-13676616 FORWARDvery weakly similar to (95.9) loc_os08g08120 12008.m26597 protein transcription factor/ zinc ion binding protein, putative, expressed PGSC0003DMT400035751
CUST_11198_PI426222305	0.784943	0.232179	3.38077	PGSC0003DMT400078461	Gene of unknown function	chr04	Heat shock protein binding protein	PGSC0003DMP400053160	PGSC0003DMG400030542	PGSC0003DMC400053160	PGSC0003DMT400078461	35.2	not assigned.unknown	pgsc0003dmp400053160	PGSC0003DMT400078461
CUST_49038_PI426222305	1.35087	0.400444	3.37343	PGSC0003DMT400044015	UDP-glucosyltransferase		UDP-glucosyltransferase	PGSC0003DMP400029856	PGSC0003DMG401017077	PGSC0003DMC400029856	PGSC0003DMT400044015	26.2	misc.UDP glucosyl and glucoronyl transferases	pgsc0003dmp400029856	weakly similar to ( 192) AT5G12890 | Symbols: | UDP-glucoronosyl/UDP-glucosyl transferase family protein | chr5:4069658-4071124 REVERSEweakly similar to ( 139) ZOX_PHAVU Zeatin O-xylosyltransferase (EC 2.4.2.40) (Zeatin O-beta-D-xylosyltransferase) - Phaseolus vulgaris (Kidney bean) (French bean)moderately similar to ( 205) loc_os04g42690 12004.m09234 protein cytokinin-O-glucosyltransferase 3, pu…		GO:0047213	GO:0008152
CUST_21162_PI426222305	0.892555	0.264943	3.36885	PGSC0003DMT400020227	DNA-binding protein phosphatase 2C	chr12	DNA-binding protein phosphatase 2C	PGSC0003DMP400013785	PGSC0003DMG400007819	PGSC0003DMC400013785	PGSC0003DMT400020227	29.4	protein.postranslational modification	pgsc0003dmp400013785	moderately similar to ( 237) AT2G25620 | Symbols: | protein phosphatase 2C, putative / PP2C, putative | chr2:10903154-10904978 REVERSEmoderately similar to ( 284) loc_os02g55560 12002.m100396 protein DNA-binding protein phosphatase 2C, putative, expressedPP2Cc PP2Cc PP2C PTC1 PGSC0003DMT400020227		GO:0003824
CUST_4415_PI426222305	1.06506	0.316584	3.36422	PGSC0003DMT400070462	2-oxoglutarate-dependent dioxygenase	chr11	2-oxoglutarate-dependent dioxygenase	PGSC0003DMP400047640	PGSC0003DMG402027394	PGSC0003DMC400047640	PGSC0003DMT400070462	17.5.1	hormone metabolism.ethylene.synthesis-degradation	pgsc0003dmp400047640	weakly similar to ( 197) AT3G13610 | Symbols: | oxidoreductase, 2OG-Fe(II) oxygenase family protein | chr3:4449448-4450616 FORWARDvery weakly similar to (98.2) FL3H_MALDO Naringenin,2-oxoglutarate 3-dioxygenase (EC 1.14.11.9) (Flavonone-3-hydroxylase) (F3H) (FHT) - Malus domestica (Apple) (Malus sylvestris)weakly similar to ( 109) loc_os10g40880 12010.m06856 protein flavonol synthase/flavanone 3-…
CUST_5799_PI426222305	1.86936	0.566831	3.29791	PGSC0003DMT400006971	F-box family protein	chr09	F-box family protein	PGSC0003DMP400004838	PGSC0003DMG400002699	PGSC0003DMC400004838	PGSC0003DMT400006971	29.5.11.4.3.2	protein.degradation.ubiquitin.E3.SCF.FBOX	pgsc0003dmp400004838	very weakly similar to (85.1) loc_os09g27660 12009.m059992 protein ANTH domain containing protein, expressed PGSC0003DMT400006971
CUST_48928_PI426222305	1.07636	0.329184	3.26979	PGSC0003DMT400065312	Apetala 2	chr11	Apetala 2	PGSC0003DMP400044037	PGSC0003DMG400025390	PGSC0003DMC400044037	PGSC0003DMT400065312	27.3.3	RNA.regulation of transcription.AP2/EREBP, APETALA2/Ethylene-responsive element binding protein family	pgsc0003dmp400044037	moderately similar to ( 291) AT2G28550 | Symbols: RAP2.7, TOE1 | RAP2.7 (RELATED TO AP2.7); DNA binding / transcription factor | chr2:12226444-12228251 REVERSEweakly similar to ( 121) BBM1_BRANA Protein BABY BOOM 1 (BnBBM1) - Brassica napus (Rape)moderately similar to ( 271) loc_os05g03040 12005.m27679 protein floral homeotic protein APETALA2, putative, expressedAP2 AP2 PGSC0003DMT400065312		GO:0003700	GO:0006355
CUST_48589_PI426222305	0.78781	0.243408	3.23658	PGSC0003DMT400035987	Vacuolar invertase	chr03	Vacuolar invertase	PGSC0003DMP400024451	PGSC0003DMG400013856	PGSC0003DMC400024451	PGSC0003DMT400035987	2.2.1.3.3	major CHO metabolism.degradation.sucrose.invertases.vacuolar	pgsc0003dmp400024451	highly similar to ( 731) AT1G62660 | Symbols: | beta-fructosidase (BFRUCT3) / beta-fructofuranosidase / invertase, vacuolar | chr1:23199949-23203515 FORWARDnearly identical (1107) INV1_CAPAN Acid beta-fructofuranosidase AIV-18 (EC 3.2.1.26) (Acid sucrose hydrolase) (Acid invertase) - Capsicum annuum (Bell pepper)highly similar to ( 721) loc_os04g45290 12004.m35180 protein beta-fructofuranosidase …	GO:0005773	GO:0004575	GO:0005985
CUST_23683_PI426222305	1.98724	0.616374	3.22409	PGSC0003DMT400002343	Chlorophyll synthase	chr11	Chlorophyll synthase	PGSC0003DMP400001696	PGSC0003DMG402000895	PGSC0003DMC400001696	PGSC0003DMT400002343	19.16	tetrapyrrole synthesis.chlorophyll b synthase	pgsc0003dmp400001696	highly similar to ( 600) AT1G44446 | Symbols: CH1, ATCAO, CAO | CH1 (CHLORINA 1); chlorophyllide a oxygenase | chr1:16849132-16851152 REVERSEhighly similar to ( 605) CAO_ORYSA Chlorophyllide a oxygenase, chloroplast precursor (EC 1.13.12.14) (Chlorophyll a oxygenase) (Chlorophyll b synthase) - Oryza sativa (Rice)highly similar to ( 607) loc_os10g41780 12010.m21805 protein chlorophyllide a oxygena…		GO:0010277;GO:0051537	GO:0055114
CUST_9404_PI426222305	1.10763	0.344729	3.21303	PGSC0003DMT400006751	AP2 domain class transcription factor	chr03	AP2 domain class transcription factor	PGSC0003DMP400004686	PGSC0003DMG400002620	PGSC0003DMC400004686	PGSC0003DMT400006751	27.3.3	RNA.regulation of transcription.AP2/EREBP, APETALA2/Ethylene-responsive element binding protein family	pgsc0003dmp400004686	weakly similar to ( 155) AT5G11590 | Symbols: TINY2 | TINY2 (TINY2); DNA binding / transcription factor | chr5:3727789-3728499 REVERSEweakly similar to ( 127) loc_os10g41130 12010.m06878 protein DREB-like protein, putative, expressedAP2 AP2 PGSC0003DMT400006751	GO:0005634	GO:0003700;GO:0043565	GO:0045893
CUST_47466_PI426222305	1.42012	0.448775	3.16444	PGSC0003DMT400064777	COR413-PM2	chr01	COR413-PM2	PGSC0003DMP400043673	PGSC0003DMG400025160	PGSC0003DMC400043673	PGSC0003DMT400064777	20.2.2	stress.abiotic.cold	pgsc0003dmp400043673	PGSC0003DMT400064777
CUST_17315_PI426222305	1.88988	0.607529	3.11076	PGSC0003DMT400008497	Conserved gene of unknown function	chr01	ACI112	PGSC0003DMP400005897	PGSC0003DMG402003286	PGSC0003DMC400005897	PGSC0003DMT400008497	35.2	not assigned.unknown	pgsc0003dmp400005897	PGSC0003DMT400008497
CUST_28013_PI426222305	1.372	0.450692	3.04422	PGSC0003DMT400081898	DEAD/DEAH box helicase family protein	chr01	DEAD/DEAH box helicase family protein	PGSC0003DMP400055314	PGSC0003DMG400032150	PGSC0003DMC400055314	PGSC0003DMT400081898	27.1.2	RNA.processing.RNA helicase	pgsc0003dmp400055314	highly similar to ( 674) AT3G02065 | Symbols: | DEAD/DEAH box helicase family protein | chr3:359136-360734 FORWARDmoderately similar to ( 234) DB10_NICSY ATP-dependent RNA helicase-like protein DB10 (EC 3.6.1.-) - Nicotiana sylvestris (Wood tobacco)highly similar to ( 663) loc_os02g10770 12002.m33356 protein pre-mRNA-processing ATP-dependent RNA helicase PRP5, putative, expressedSrmB PRK10590 PRK…	GO:0009507;GO:0005634	GO:0005524;GO:0003723;GO:0046872;GO:0008026
CUST_48680_PI426222305	1.12031	0.368595	3.03941	PGSC0003DMT400062777	2-oxoglutarate-dependent dioxygenase	chr05	2-oxoglutarate-dependent dioxygenase	PGSC0003DMP400042258	PGSC0003DMG400024434	PGSC0003DMC400042258	PGSC0003DMT400062777	17.5.1	hormone metabolism.ethylene.synthesis-degradation	pgsc0003dmp400042258	weakly similar to ( 129) AT1G55290 | Symbols: | oxidoreductase, 2OG-Fe(II) oxygenase family protein | chr1:20626208-20627397 REVERSE PGSC0003DMT400062777		GO:0016706
CUST_30352_PI426222305	1.8422	0.606439	3.03773	PGSC0003DMT400069897	Anthocyanin 5-aromatic acyltransferase	chr05	Anthocyanin 5-aromatic acyltransferase	PGSC0003DMP400047231	PGSC0003DMG400027180	PGSC0003DMC400047231	PGSC0003DMT400069897	16.2	secondary metabolism.phenylpropanoids	pgsc0003dmp400047231	highly similar to ( 627) AT2G39980 | Symbols: | transferase family protein | chr2:16688437-16689885 REVERSEvery weakly similar to (94.0) HCBT1_DIACA Anthranilate N-benzoyltransferase protein 1 (EC 2.3.1.144) (Anthranilate N-hydroxycinnamoyl/benzoyltransferase 1) - Dianthus caryophyllus (Carnation) (Clove pink)moderately similar to ( 439) loc_os01g63480 12001.m12464 protein AER, putative, expresse…
CUST_3747_PI426222305	1.53763	0.510526	3.01185	PGSC0003DMT400064277	Conserved gene of unknown function	chr02	Conserved gene of unknown function	PGSC0003DMP400043341	PGSC0003DMG400024972	PGSC0003DMC400043341	PGSC0003DMT400064277	35.2	not assigned.unknown	pgsc0003dmp400043341	moderately similar to ( 380) AT5G67370 | Symbols: | unknown protein | chr5:26877667-26879465 REVERSEmoderately similar to ( 340) loc_os03g32490 12003.m08490 protein expressed proteinDUF1230 PGSC0003DMT400064277
CUST_50688_PI426222305	0.894815	0.297332	3.00948	PGSC0003DMT400022143	O-methyltransferase	chr10	O-methyltransferase	PGSC0003DMP400015095	PGSC0003DMG400008591	PGSC0003DMC400015095	PGSC0003DMT400022143	26.6	misc.O-methyl transferases	pgsc0003dmp400015095	highly similar to ( 519) AT3G53140 | Symbols: | O-diphenol-O-methyl transferase, putative | chr3:19695692-19697355 FORWARDmoderately similar to ( 250) COMT1_CATRO Caffeic acid 3-O-methyltransferase (EC 2.1.1.68) (S-adenosysl-L-methionine:caffeic acid 3-O-methyltransferase) (COMT) (CAOMT) - Catharanthus roseus (Rosy periwinkle) (Madagascar periwinkle)moderately similar to ( 401) loc_os02g57760 120…
CUST_51500_PI426222305	1.33796	0.44542	3.00381	PGSC0003DMT400025167	Calcium ion binding protein		Calcium ion binding protein	PGSC0003DMP400017167	PGSC0003DMG402009727	PGSC0003DMC400017167	PGSC0003DMT400025167	33.99	development.unspecified	pgsc0003dmp400017167	weakly similar to ( 179) AT1G70670 | Symbols: | caleosin-related family protein | chr1:26644830-26645970 FORWARDweakly similar to ( 182) loc_os03g12230 12003.m101244 protein caleosin, putative, expressedCaleosin PGSC0003DMT400025167
CUST_21149_PI426222305	0.907776	0.302735	2.99859	PGSC0003DMT400020193	Triacylglycerol lipase	chr12	Triacylglycerol lipase	PGSC0003DMP400013758	PGSC0003DMG400007805	PGSC0003DMC400013758	PGSC0003DMT400020193	11.9.2.1	lipid metabolism.lipid degradation.lipases.triacylglycerol lipase	pgsc0003dmp400013758	moderately similar to ( 357) AT2G42690 | Symbols: | lipase, putative | chr2:17776356-17777682 REVERSEmoderately similar to ( 268) loc_os01g51360 12001.m43495 protein triacylglycerol lipase, putative, expressedLipase_3 Lipase_3 PGSC0003DMT400020193		GO:0004806	GO:0006629
CUST_26385_PI426222305	0.986107	0.332565	2.96516	PGSC0003DMT400037194	Cytochrome b561	chr03	Cytochrome B561	PGSC0003DMP400025265	PGSC0003DMG400014340	PGSC0003DMC400025265	PGSC0003DMT400037194	21.2	redox.ascorbate and glutathione	pgsc0003dmp400025265	weakly similar to ( 159) AT4G25570 | Symbols: ACYB-2 | ACYB-2; carbon-monoxide oxygenase | chr4:13053887-13055518 REVERSEweakly similar to ( 127) loc_os02g42890 12002.m09324 protein cytochrome b561, putative, expressedCytochrom_B561 PGSC0003DMT400037194
CUST_26846_PI426222305	0.916569	0.317021	2.89119	PGSC0003DMT400085311	Glucosyltransferase	chr07	Glucosyltransferase	PGSC0003DMP400056986	PGSC0003DMG400034882	PGSC0003DMC400056986	PGSC0003DMT400085311	26.2	misc.UDP glucosyl and glucoronyl transferases	pgsc0003dmp400056986	moderately similar to ( 392) AT3G21790 | Symbols: | UDP-glucoronosyl/UDP-glucosyl transferase family protein | chr3:7676927-7678414 REVERSEweakly similar to ( 164) ZOX_PHAVU Zeatin O-xylosyltransferase (EC 2.4.2.40) (Zeatin O-beta-D-xylosyltransferase) - Phaseolus vulgaris (Kidney bean) (French bean)moderately similar to ( 272) loc_os07g32010 12007.m07467 protein anthocyanidin 5,3-O-glucosyltrans…
CUST_12409_PI426222305	1.24195	0.431511	2.87813	PGSC0003DMT400002999	ACI19	chr01	ACI19	PGSC0003DMP400002163	PGSC0003DMG400001181	PGSC0003DMC400002163	PGSC0003DMT400002999	35.2	not assigned.unknown	pgsc0003dmp400002163	weakly similar to ( 133) AT2G23790 | Symbols: | unknown protein | chr2:10125692-10127455 REVERSE PGSC0003DMT400002999
CUST_4666_PI426222305	1.08347	0.376986	2.87403	PGSC0003DMT400070455	2-oxoglutarate-dependent dioxygenase	chr11	2-oxoglutarate-dependent dioxygenase	PGSC0003DMP400047633	PGSC0003DMG400027392	PGSC0003DMC400047633	PGSC0003DMT400070455	17.5.1	hormone metabolism.ethylene.synthesis-degradation	pgsc0003dmp400047633	weakly similar to ( 135) AT1G55290 | Symbols: | oxidoreductase, 2OG-Fe(II) oxygenase family protein | chr1:20626208-20627397 REVERSEvery weakly similar to (82.0) loc_os03g03034 12003.m35589 protein flavonol synthase/flavanone 3-hydroxylase, putative, expressed PGSC0003DMT400070455
CUST_13737_PI426222305	1.5751	0.555196	2.83701	PGSC0003DMT400084204	TAF-3	chr05	TAF-3	PGSC0003DMP400056251	PGSC0003DMG400033876	PGSC0003DMC400056251	PGSC0003DMT400084204	27.3.35	RNA.regulation of transcription.bZIP transcription factor family	pgsc0003dmp400056251	weakly similar to ( 188) AT2G46270 | Symbols: GBF3 | GBF3 (G-BOX BINDING FACTOR 3); sequence-specific DNA binding / transcription factor | chr2:19000859-19002901 FORWARDmoderately similar to ( 239) TAF1_TOBAC Transcriptional activator TAF-1 (Fragment) - Nicotiana tabacum (Common tobacco)weakly similar to ( 122) loc_os05g49420 12005.m09012 protein G-box-binding factor 3, putative, expressedMFMR bZ…
CUST_36211_PI426222305	1.37871	0.486948	2.83132	PGSC0003DMT400039602	Ubiquitin ligase protein cop1	chr12	Ubiquitin ligase protein cop1	PGSC0003DMP400026851	PGSC0003DMG400015319	PGSC0003DMC400026851	PGSC0003DMT400039602	30.11	signalling.light	pgsc0003dmp400026851	highly similar to ( 538) AT1G53090 | Symbols: SPA4 | SPA4 (SPA1-RELATED 4); protein binding / signal transducer | chr1:19783748-19786690 FORWARDweakly similar to ( 172) COP1_PEA E3 ubiquitin ligase protein COP1 (EC 6.3.2.-) (Constitutive photomorphogenesis protein 1) - Pisum sativum (Garden pea)highly similar to ( 511) loc_os01g52640 12001.m11437 protein ubiquitin-protein ligase COP1, putative, e…
CUST_26906_PI426222305	1.40658	0.500626	2.80964	PGSC0003DMT400052737	Gene of unknown function	chr06	Gene of unknown function	PGSC0003DMP400035551	PGSC0003DMG400020465	PGSC0003DMC400035551	PGSC0003DMT400052737	35.2	not assigned.unknown	pgsc0003dmp400035551	PGSC0003DMT400052737
CUST_44203_PI426222305	1.12938	0.40348	2.79909	PGSC0003DMT400035485	DNA binding protein	chr02	DNA binding protein	PGSC0003DMP400024133	PGSC0003DMG400013641	PGSC0003DMC400024133	PGSC0003DMT400035485	35.2	not assigned.unknown	pgsc0003dmp400024133	DUF296 PGSC0003DMT400035485
CUST_48687_PI426222305	1.2167	0.435148	2.79605	PGSC0003DMT400080330	Leucoanthocyanidin dioxygenase	chr05	Leucoanthocyanidin dioxygenase	PGSC0003DMP400054497	PGSC0003DMG400031273	PGSC0003DMC400054497	PGSC0003DMT400080330	17.5.1	hormone metabolism.ethylene.synthesis-degradation	pgsc0003dmp400054497	weakly similar to ( 127) AT1G55290 | Symbols: | oxidoreductase, 2OG-Fe(II) oxygenase family protein | chr1:20626208-20627397 REVERSE PGSC0003DMT400080330		GO:0016706
CUST_12432_PI426222305	0.827083	0.29592	2.79495	PGSC0003DMT400007213	ABC transporter family protein	chr01	ABC transporter family protein	PGSC0003DMP400005012	PGSC0003DMG400002789	PGSC0003DMC400005012	PGSC0003DMT400007213	35.2	not assigned.unknown	pgsc0003dmp400005012	PGSC0003DMT400007213
CUST_48669_PI426222305	1.07655	0.385222	2.79463	PGSC0003DMT400087033	2-oxoglutarate-dependent dioxygenase	chr05	2-oxoglutarate-dependent dioxygenase	PGSC0003DMP400058708	PGSC0003DMG400036604	PGSC0003DMC400058708	PGSC0003DMT400087033	17.5.1	hormone metabolism.ethylene.synthesis-degradation	pgsc0003dmp400058708	weakly similar to ( 121) AT1G55290 | Symbols: | oxidoreductase, 2OG-Fe(II) oxygenase family protein | chr1:20626208-20627397 REVERSE PGSC0003DMT400087033		GO:0016706
CUST_22072_PI426222305	1.16479	0.423144	2.75271	PGSC0003DMT400041943	Heat stress transcription factor A-6b		Heat stress transcription factor A-6b	PGSC0003DMP400028423	PGSC0003DMG400016270	PGSC0003DMC400028423	PGSC0003DMT400041943
CUST_20839_PI426222305	1.04159	0.379033	2.74801	PGSC0003DMT400011629	UDP-glucose:glucosyltransferase	chr12	UDP-glucose:glucosyltransferase	PGSC0003DMP400008081	PGSC0003DMG400004574	PGSC0003DMC400008081	PGSC0003DMT400011629	26.2	misc.UDP glucosyl and glucoronyl transferases	pgsc0003dmp400008081	moderately similar to ( 238) AT1G05530 | Symbols: UGT75B2, UGT2 | UGT75B2 (UDP-GLUCOSYL TRANSFERASE 75B2); UDP-glucosyltransferase/ UDP-glycosyltransferase/ abscisic acid glucosyltransferase/ transferase, transferring glycosyl groups | chr1:1636496-1637863 REVERSEweakly similar to ( 172) IAAG_MAIZE Indole-3-acetate beta-glucosyltransferase (EC 2.4.1.121) (IAA-Glu synthetase) ((Uridine 5'-diphosph…		GO:0016758	GO:0008152
CUST_12119_PI426222305	0.815121	0.297922	2.73602	PGSC0003DMT400056773	DNA damage-binding protein	chr09	DNA damage-binding protein	PGSC0003DMP400038169	PGSC0003DMG400022078	PGSC0003DMC400038169	PGSC0003DMT400056773	27.3.99	RNA.regulation of transcription.unclassified	pgsc0003dmp400038169	weakly similar to ( 138) AT5G58760 | Symbols: DDB2 | DDB2 (damaged DNA-binding 2); nucleic acid binding / nucleotide binding / zinc ion binding | chr5:23730741-23733606 REVERSEweakly similar to ( 131) loc_os01g04870 12001.m07121 protein nucleic acid binding protein, putative, expressed PGSC0003DMT400056773
CUST_10046_PI426222305	1.0886	0.400057	2.72112	PGSC0003DMT400082719	Conserved gene of unknown function	chr08	Conserved gene of unknown function	PGSC0003DMP400055671	PGSC0003DMG400032780	PGSC0003DMC400055671	PGSC0003DMT400082719	35.2	not assigned.unknown	pgsc0003dmp400055671	PGSC0003DMT400082719
CUST_12384_PI426222305	1.15296	0.429404	2.68502	PGSC0003DMT400003000	ACI19	chr01	ACI19	PGSC0003DMP400002164	PGSC0003DMG400001181	PGSC0003DMC400002164	PGSC0003DMT400003000	35.2	not assigned.unknown	pgsc0003dmp400002164	moderately similar to ( 320) AT2G23790 | Symbols: | unknown protein | chr2:10125692-10127455 REVERSEmoderately similar to ( 259) loc_os10g35770 12010.m065306 protein expressed proteinDUF607 PGSC0003DMT400003000
CUST_41579_PI426222305	1.18489	0.445111	2.662	PGSC0003DMT400021594	Cysteine synthase	chr10	Cysteine synthase	PGSC0003DMP400014700	PGSC0003DMG400008374	PGSC0003DMC400014700	PGSC0003DMT400021594	13.1.5.3.1	amino acid metabolism.synthesis.serine-glycine-cysteine group.cysteine.OASTL	pgsc0003dmp400014700	weakly similar to ( 126) AT3G61440 | Symbols: ATCYSC1, CYSC1 | CYSC1 (CYSTEINE SYNTHASE C1); L-3-cyanoalanine synthase/ cysteine synthase | chr3:22736383-22737792 FORWARDvery weakly similar to (97.8) CYSKP_SPIOL Cysteine synthase, chloroplast precursor (EC 2.5.1.47) (O-acetylserine sulfhydrylase) (O-acetylserine (Thiol)-lyase) (CSase B) (CS-B) (OAS-TL B) - Spinacia oleracea (Spinach)weakly simila…
CUST_30531_PI426222305	1.45649	0.549	2.65298	PGSC0003DMT400077388	Conserved gene of unknown function	chr02	Conserved gene of unknown function	PGSC0003DMP400052432	PGSC0003DMG400030102	PGSC0003DMC400052432	PGSC0003DMT400077388	35.2	not assigned.unknown	pgsc0003dmp400052432	PGSC0003DMT400077388
CUST_24113_PI426222305	1.51458	0.571309	2.65107	PGSC0003DMT400002881	Zinc knuckle (CCHC-type) family protein	chr09	Zinc knuckle (CCHC-type) family protein	PGSC0003DMP400002087	PGSC0003DMG400001126	PGSC0003DMC400002087	PGSC0003DMT400002881	27.3.12	RNA.regulation of transcription.C3H zinc finger family	pgsc0003dmp400002087	moderately similar to ( 223) AT5G43630 | Symbols: TZP | TZP; DNA binding / nucleic acid binding / zinc ion binding | chr5:17527261-17530207 FORWARD PGSC0003DMT400002881
CUST_23662_PI426222305	1.22192	0.461426	2.64813	PGSC0003DMT400002337	Long-chain-fatty-acid CoA ligase	chr11	Long-chain-fatty-acid CoA ligase	PGSC0003DMP400001692	PGSC0003DMG400000892	PGSC0003DMC400001692	PGSC0003DMT400002337	11.1.9	lipid metabolism.FA synthesis and FA elongation.long chain fatty acid CoA ligase	pgsc0003dmp400001692	nearly identical (1090) AT1G77590 | Symbols: LACS9 | LACS9 (LONG CHAIN ACYL-COA SYNTHETASE 9); long-chain-fatty-acid-CoA ligase | chr1:29148501-29151776 REVERSEvery weakly similar to (92.8) 4CL2_ORYSA 4-coumarate--CoA ligase 2 (EC 6.2.1.12) (4CL 2) (4-coumaroyl-CoA synthase 2) - Oryza sativa (Rice)nearly identical (1050) loc_os12g07110 12012.m26736 protein acyl-CoA synthetase long-chain family me…	GO:0016020;GO:0005739;GO:0009941	GO:0005524;GO:0004467	GO:0006633;GO:0001676
CUST_4499_PI426222305	1.07375	0.408485	2.62861	PGSC0003DMT400070459	Oxidoreductase	chr11	2-oxoglutarate-dependent dioxygenase	PGSC0003DMP400047637	PGSC0003DMG400027392	PGSC0003DMC400047637	PGSC0003DMT400070459	17.5.1	hormone metabolism.ethylene.synthesis-degradation	pgsc0003dmp400047637	weakly similar to ( 140) AT1G55290 | Symbols: | oxidoreductase, 2OG-Fe(II) oxygenase family protein | chr1:20626208-20627397 REVERSE PGSC0003DMT400070459
CUST_20332_PI426222305	1.68979	0.643317	2.62668	PGSC0003DMT400049797	DNA binding protein	chr09	DNA binding protein	PGSC0003DMP400033610	PGSC0003DMG401019343	PGSC0003DMC400033610	PGSC0003DMT400049797					GO:0005634	GO:0003700;GO:0043565	GO:0006355
CUST_27792_PI426222305	1.09083	0.418684	2.60539	PGSC0003DMT400025307	Gene of unknown function	chr12	Gene of unknown function	PGSC0003DMP400017255	PGSC0003DMG400009771	PGSC0003DMC400017255	PGSC0003DMT400025307	35.2	not assigned.unknown	pgsc0003dmp400017255	PGSC0003DMT400025307
CUST_37681_PI426222305	1.07298	0.411879	2.6051	PGSC0003DMT400049564	Pectinesterase 3	chr07	Pectinesterase 3	PGSC0003DMP400033458	PGSC0003DMG401019255	PGSC0003DMC400033458	PGSC0003DMT400049564	10.8.1	cell wall.pectin*esterases.PME	pgsc0003dmp400033458	moderately similar to ( 457) AT1G11580 | Symbols: ATPMEPCRA, PMEPCRA | PMEPCRA (METHYLESTERASE PCR A); enzyme inhibitor/ pectinesterase | chr1:3888730-3890649 FORWARDmoderately similar to ( 404) PME_PRUPE Pectinesterase PPE8B precursor (EC 3.1.1.11) (Pectin methylesterase) (PE) - Prunus persica (Peach)moderately similar to ( 452) loc_os01g57854 12001.m11933 protein pectinesterase-1 precursor, put…
CUST_26165_PI426222305	1.07239	0.420258	2.55174	PGSC0003DMT400041792	Conserved gene of unknown function	chr11	Conserved gene of unknown function	PGSC0003DMP400028320	PGSC0003DMG400016211	PGSC0003DMC400028320	PGSC0003DMT400041792	35.2	not assigned.unknown	pgsc0003dmp400028320	moderately similar to ( 213) AT5G65400 | Symbols: | unknown protein | chr5:26131448-26133062 FORWARDmoderately similar to ( 205) loc_os04g37710 12004.m08760 protein expressed protein PGSC0003DMT400041792
CUST_21983_PI426222305	1.10098	0.433797	2.538	PGSC0003DMT400041944	Heat stress transcription factor A-6b		Heat stress transcription factor A-6b	PGSC0003DMP400028424	PGSC0003DMG400016270	PGSC0003DMC400028424	PGSC0003DMT400041944
CUST_17345_PI426222305	1.07266	0.42303	2.53566	PGSC0003DMT400008502	Conserved gene of unknown function	chr01	Conserved gene of unknown function	PGSC0003DMP400005901	PGSC0003DMG400003288	PGSC0003DMC400005901	PGSC0003DMT400008502	35.2	not assigned.unknown	pgsc0003dmp400005901	weakly similar to ( 157) AT5G07020 | Symbols: | proline-rich family protein | chr5:2180669-2182284 REVERSEweakly similar to ( 124) loc_os02g35090 12002.m08597 protein expressed protein PGSC0003DMT400008502
CUST_33523_PI426222305	1.38907	0.549877	2.52615	PGSC0003DMT400058255	EMB2421	chr05	EMB2421	PGSC0003DMP400039204	PGSC0003DMG400022618	PGSC0003DMC400039204	PGSC0003DMT400058255	26.7	misc.oxidases - copper, flavone etc.	pgsc0003dmp400039204	moderately similar to ( 347) AT1G24340 | Symbols: emb2421 | emb2421 (embryo defective 2421); monooxygenase/ oxidoreductase | chr1:8635416-8638866 FORWARDmoderately similar to ( 299) loc_os01g67550 12001.m12859 protein phenol 2-monooxygenase like FAD dependent oxidoreductase of plant origin in apicomplexans, putativeFAD_binding_3 PRK06126 PGSC0003DMT400058255
CUST_41010_PI426222305	1.02963	0.407894	2.52426	PGSC0003DMT400018994	2-oxoglutarate/malate translocator, chloroplast	chr11	2-oxoglutarate/malate translocator, chloroplast	PGSC0003DMP400013033	PGSC0003DMG400007359	PGSC0003DMC400013033	PGSC0003DMT400018994	34.9	transport.metabolite transporters at the mitochondrial membrane	pgsc0003dmp400013033	highly similar to ( 673) AT5G12860 | Symbols: DiT1 | DiT1 (dicarboxylate transporter 1); oxoglutarate:malate antiporter | chr5:4059850-4061919 REVERSEhighly similar to ( 671) SOT1_SPIOL 2-oxoglutarate/malate translocator, chloroplast precursor - Spinacia oleracea (Spinach)highly similar to ( 637) loc_os12g33080 12012.m07106 protein 2-oxoglutarate/malate translocator, chloroplast precursor, putati…
CUST_11141_PI426222305	3.1668	1.27	2.49354	PGSC0003DMT400007341	NAC domain protein NAC2	chr04	NAC domain protein NAC2	PGSC0003DMP400005111	PGSC0003DMG400002824	PGSC0003DMC400005111	PGSC0003DMT400007341	33.99	development.unspecified	pgsc0003dmp400005111	moderately similar to ( 316) AT1G69490 | Symbols: NAP, ANAC029, ATNAP | NAP (NAC-like, activated by AP3/PI); transcription factor | chr1:26122233-26123222 FORWARDmoderately similar to ( 228) NAC68_ORYSA NAC domain-containing protein 68 (ONAC068) - Oryza sativa (Rice)moderately similar to ( 247) loc_os03g21060 12003.m07513 protein NAC domain transcription factor, putative, expressedNAM PGSC0003DMT…	GO:0005634	GO:0003700;GO:0003677	GO:0006355;GO:0010150;GO:0009908;GO:0009825
CUST_15963_PI426222305	0.746852	0.301128	2.48018	PGSC0003DMT400036034	Quinone reductase family protein	chr02	Quinone reductase family protein	PGSC0003DMP400024478	PGSC0003DMG400013879	PGSC0003DMC400024478	PGSC0003DMT400036034	11.8	lipid metabolism.''exotics'' (steroids, squalene etc)	pgsc0003dmp400024478	moderately similar to ( 315) AT4G27270 | Symbols: | quinone reductase family protein | chr4:13661458-13663243 REVERSEmoderately similar to ( 298) loc_os08g04460 12008.m04589 protein minor allergen Alt a 7, putative, expressedPRK03767 WrbA PGSC0003DMT400036034
CUST_31886_PI426222305	2.2456	0.908904	2.47067	PGSC0003DMT400036477	Non-LTR retroelement reverse transcriptase	chr10	Non-LTR retroelement reverse transcriptase	PGSC0003DMP400024734	PGSC0003DMG402014048	PGSC0003DMC400024734	PGSC0003DMT400036477	30.2.17	signalling.receptor kinases.DUF 26	pgsc0003dmp400024734	very weakly similar to (91.7) AT3G24255 | Symbols: | unknown protein | chr3:8788949-8793208 FORWARDweakly similar to ( 137) loc_os11g44750 12011.m08308 protein retrotransposon protein, putative, unclassifiedRT_nLTR_like PGSC0003DMT400036477		GO:0003723;GO:0003964	GO:0006278
CUST_46098_PI426222305	0.922577	0.373422	2.4706	PGSC0003DMT400018544	Cytochrome P450	chr10	Cytochrome P450	PGSC0003DMP400012759	PGSC0003DMG400007196	PGSC0003DMC400012759	PGSC0003DMT400018544	26.1	misc.cytochrome P450	pgsc0003dmp400012759	moderately similar to ( 380) AT3G56630 | Symbols: CYP94D2 | CYP94D2; electron carrier/ heme binding / iron ion binding / monooxygenase/ oxygen binding | chr3:20978953-20980512 FORWARDweakly similar to ( 105) C97B2_SOYBN Cytochrome P450 97B2 (EC 1.14.-.-) - Glycine max (Soybean)moderately similar to ( 354) loc_os12g04110 12012.m04406 protein cytochrome P450 family proteinp450 CypX PGSC0003DMT40001…		GO:0020037;GO:0016705;GO:0009055	GO:0055114
CUST_2447_PI426222305	1.03666	0.419986	2.46833	PGSC0003DMT400072569	Thioredoxin peroxidase	chr10	Thioredoxin peroxidase	PGSC0003DMP400049086	PGSC0003DMG400028238	PGSC0003DMC400049086	PGSC0003DMT400072569	21.5.1	redox.peroxiredoxin.BAS1	pgsc0003dmp400049086	moderately similar to ( 391) AT5G06290 | Symbols: 2-Cys Prx B | 2-Cys Prx B (2-Cysteine peroxiredoxin B); antioxidant/ peroxiredoxin | chr5:1919380-1921211 FORWARDmoderately similar to ( 376) BAS1_HORVU 2-cys peroxiredoxin BAS1, chloroplast precursor (EC 1.11.1.15) (Thiol-specific antioxidant protein) (Fragment) - Hordeum vulgare (Barley)moderately similar to ( 375) loc_os02g33450 12002.m100226 p…
CUST_44219_PI426222305	0.941144	0.383803	2.45216	PGSC0003DMT400035531	Serine/threonine-protein phosphatase	chr02	Serine/threonine-protein phosphatase	PGSC0003DMP400024165	PGSC0003DMG400013661	PGSC0003DMC400024165	PGSC0003DMT400035531	29.4	protein.postranslational modification	pgsc0003dmp400024165	highly similar to ( 619) AT5G63870 | Symbols: PP7, ATPP7 | PP7 (SERINE/THREONINE PHOSPHATASE 7); protein serine/threonine phosphatase | chr5:25561336-25562908 REVERSEweakly similar to ( 137) PP2A5_TOBAC Serine/threonine-protein phosphatase PP2A-5 catalytic subunit (EC 3.1.3.16) - Nicotiana tabacum (Common tobacco)highly similar to ( 545) loc_os08g40200 12008.m08000 protein PP7, putative, expresse…	GO:0005654	GO:0046872;GO:0004722	GO:0009408;GO:0009785
CUST_31319_PI426222305	1.01424	0.414162	2.44889	PGSC0003DMT400034885	DUF26 domain-containing protein 2	chr03	DUF26 domain-containing protein 2	PGSC0003DMP400023731	PGSC0003DMG400013408	PGSC0003DMC400023731	PGSC0003DMT400034885	30.2.17	signalling.receptor kinases.DUF 26	pgsc0003dmp400023731	moderately similar to ( 286) AT1G04520 | Symbols: PDLP2 | PDLP2 (PLASMODESMATA-LOCATED PROTEIN 2) | chr1:1231852-1233787 FORWARD PGSC0003DMT400034885
CUST_43318_PI426222305	0.856463	0.350141	2.44605	PGSC0003DMT400064454	Enolase-phosphatase E1	chr10	Enolase-phosphatase E1	PGSC0003DMP400043458	PGSC0003DMG400025041	PGSC0003DMC400043458	PGSC0003DMT400064454	3.5	minor CHO metabolism.others	pgsc0003dmp400043458	moderately similar to ( 412) AT5G53850 | Symbols: | haloacid dehalogenase-like hydrolase family protein | chr5:21861617-21864817 REVERSEmoderately similar to ( 418) loc_os11g29370 12011.m06847 protein hydrolase, putative, expressedCOG4229 PGSC0003DMT400064454
CUST_12327_PI426222305	0.972638	0.399101	2.43707	PGSC0003DMT400007231	Transcription factor	chr01	Transcription factor	PGSC0003DMP400005028	PGSC0003DMG400002796	PGSC0003DMC400005028	PGSC0003DMT400007231	27.3.6	RNA.regulation of transcription.bHLH,Basic Helix-Loop-Helix family	pgsc0003dmp400005028	weakly similar to ( 110) AT3G17100 | Symbols: | transcription factor | chr3:5831552-5832244 FORWARDweakly similar to ( 105) loc_os03g19780 12003.m07393 protein expressed protein PGSC0003DMT400007231
CUST_50435_PI426222305	0.960521	0.395097	2.4311	PGSC0003DMT400094912	Cytochrome P450		Cytochrome P450	PGSC0003DMP400066587	PGSC0003DMG400044483	PGSC0003DMC400066587	PGSC0003DMT400094912	26.1	misc.cytochrome P450	pgsc0003dmp400066587	moderately similar to ( 323) AT3G26320 | Symbols: CYP71B36 | CYP71B36; electron carrier/ heme binding / iron ion binding / monooxygenase/ oxygen binding | chr3:9644383-9646064 REVERSEmoderately similar to ( 414) C71D8_SOYBN Cytochrome P450 71D8 (EC 1.14.-.-) (P450 CP7) - Glycine max (Soybean)moderately similar to ( 355) loc_os04g10160 12004.m06268 protein cytochrome P450 CYP99A1, putative, expres…
CUST_7543_PI426222305	1.12511	0.464437	2.42252	PGSC0003DMT400009499	ATP-dependent peptidase	chr04	ATP-dependent peptidase	PGSC0003DMP400006605	PGSC0003DMG400003704	PGSC0003DMC400006605	PGSC0003DMT400009499	29.5	protein.degradation	pgsc0003dmp400006605	moderately similar to ( 339) AT1G75460 | Symbols: | ATP-dependent protease La (LON) domain-containing protein | chr1:28327986-28328822 FORWARDmoderately similar to ( 289) loc_os07g32560 12007.m07519 protein peptidase S16, lon, putative, expressedCOG2802 LON PGSC0003DMT400009499
CUST_10498_PI426222305	1.01954	0.422378	2.41381	PGSC0003DMT400032131	CDK activating kinase	chr08	CDK activating kinase	PGSC0003DMP400021833	PGSC0003DMG400012334	PGSC0003DMC400021833	PGSC0003DMT400032131	29.4	protein.postranslational modification	pgsc0003dmp400021833	highly similar to ( 550) AT1G18040 | Symbols: CDKD1;3, AT;CDCKD;3, CAK2AT | CDKD1;3 (CYCLIN-DEPENDENT KINASE D1;3); kinase/ protein kinase | chr1:6207128-6209299 REVERSEhighly similar to ( 587) KC47_ORYSA CDC2+/CDC28-related protein kinase R2 (EC 2.7.11.22) - Oryza sativa (Rice)highly similar to ( 587) loc_os05g32600 12005.m27585 protein CDC2+/CDC28-related protein kinase R2, putative, expressedS…	GO:0005634;GO:0005737	GO:0005524;GO:0004693;GO:0008353	GO:0006468;GO:0051301;GO:0007049
CUST_45834_PI426222305	1.33859	0.555272	2.4107	PGSC0003DMT400050235	NAD-malate dehydrogenase	chr03	NAD-malate dehydrogenase	PGSC0003DMP400033909	PGSC0003DMG400019511	PGSC0003DMC400033909	PGSC0003DMT400050235	8.1.9	TCA / org. transformation.TCA.malate DH	pgsc0003dmp400033909	highly similar to ( 537) AT3G47520 | Symbols: MDH | MDH (MALATE DEHYDROGENASE); L-malate dehydrogenase/ binding / catalytic/ malate dehydrogenase/ oxidoreductase/ oxidoreductase, acting on the CH-OH group of donors, NAD or NADP as acceptor | chr3:17513657-17514868 FORWARDmoderately similar to ( 394) MDHG_ORYSA Malate dehydrogenase, glyoxysomal precursor (EC 1.1.1.37) - Oryza sativa (Rice)highly s…	GO:0005886;GO:0005774;GO:0005739;GO:0048046;GO:0009941;GO:0009570;GO:0010319	GO:0030060;GO:0003854	GO:0055114;GO:0009409;GO:0006108;GO:0006099;GO:0044262;GO:0006694
CUST_17403_PI426222305	1.01879	0.424049	2.40253	PGSC0003DMT400008182	4-coumarate:CoA ligase	chr03	4-coumarate:CoA ligase	PGSC0003DMP400005703	PGSC0003DMG400003155	PGSC0003DMC400005703	PGSC0003DMT400008182	16.2.1.3	secondary metabolism.phenylpropanoids.lignin biosynthesis.4CL	pgsc0003dmp400005703	highly similar to ( 691) AT1G65060 | Symbols: 4CL3 | 4CL3; 4-coumarate-CoA ligase | chr1:24167927-24171457 REVERSEhighly similar to ( 766) 4CL2_SOYBN 4-coumarate--CoA ligase 2 (EC 6.2.1.12) (4CL 2) (4-coumaroyl-CoA synthase 2) (Clone 4CL16) - Glycine max (Soybean)highly similar to ( 658) loc_os02g46970 12002.m09733 protein 4-coumarate--CoA ligase 2, putative, expressedCaiC AMP-binding PRK08314 PR…
CUST_18315_PI426222305	1.02507	0.429255	2.38801	PGSC0003DMT400042255	Electron transporter	chr01	Electron transporter	PGSC0003DMP400028657	PGSC0003DMG400016401	PGSC0003DMC400028657	PGSC0003DMT400042255	21.4	redox.glutaredoxins	pgsc0003dmp400028657	highly similar to ( 646) AT3G11920 | Symbols: | glutaredoxin-related | chr3:3772311-3774887 FORWARDhighly similar to ( 637) loc_os10g34170 12010.m06246 protein domain found in Dishevelled, Egl-10, and Pleckstrin family protein, expressedDUF547 GRX_DEP PGSC0003DMT400042255	GO:0005634	GO:0009055;GO:0015035	GO:0035556;GO:0045454;GO:0048653
CUST_22370_PI426222305	1.08614	0.45917	2.36545	PGSC0003DMT400039484	Conserved gene of unknown function	chr03	Nodulin	PGSC0003DMP400026768	PGSC0003DMG400015263	PGSC0003DMC400026768	PGSC0003DMT400039484	33.99	development.unspecified	pgsc0003dmp400026768	weakly similar to ( 180) AT3G01930 | Symbols: | nodulin family protein | chr3:319289-321488 REVERSEweakly similar to ( 179) loc_os08g42010 12008.m08179 protein nodulin-like protein, putative, expressed PGSC0003DMT400039484
CUST_16904_PI426222305	1.13441	0.48128	2.35706	PGSC0003DMT400002981	Conserved gene of unknown function	chr08	Conserved gene of unknown function	PGSC0003DMP400002152	PGSC0003DMG400001172	PGSC0003DMC400002152	PGSC0003DMT400002981	35.2	not assigned.unknown	pgsc0003dmp400002152	PGSC0003DMT400002981
CUST_18994_PI426222305	1.19949	0.50951	2.3542	PGSC0003DMT400044607	CYP72A57	chr07	CYP72A57	PGSC0003DMP400030254	PGSC0003DMG400017314	PGSC0003DMC400030254	PGSC0003DMT400044607	26.1	misc.cytochrome P450	pgsc0003dmp400030254	highly similar to ( 625) AT3G14690 | Symbols: CYP72A15 | CYP72A15; electron carrier/ heme binding / iron ion binding / monooxygenase/ oxygen binding | chr3:4937410-4939310 FORWARDhighly similar to ( 587) C72A1_CATRO Cytochrome P450 72A1 (EC 1.3.3.9) (CYPLXXII) (Secologanin synthase) (SLS) - Catharanthus roseus (Rosy periwinkle) (Madagascar periwinkle)highly similar to ( 581) loc_os01g43710 12001.…	GO:0016021;GO:0043231;GO:0044444	GO:0020037;GO:0016705;GO:0004497;GO:0009055;GO:0050616	GO:0055114
CUST_52803_PI426222305	1.73448	0.738699	2.34802	PGSC0003DMT400081155	Conserved gene of unknown function		Conserved gene of unknown function	PGSC0003DMP400054911	PGSC0003DMG400031712	PGSC0003DMC400054911	PGSC0003DMT400081155	35.2	not assigned.unknown	pgsc0003dmp400054911	PGSC0003DMT400081155
CUST_28706_PI426222305	0.971229	0.419599	2.31466	PGSC0003DMT400010450	Agamous-like MADS-box protein AGL8 homolog	chr06	Agamous-like MADS-box protein AGL8 homolog	PGSC0003DMP400007292	PGSC0003DMG400004081	PGSC0003DMC400007292	PGSC0003DMT400010450	27.3.24	RNA.regulation of transcription.MADS box transcription factor family	pgsc0003dmp400007292	moderately similar to ( 252) AT5G60910 | Symbols: AGL8, FUL | AGL8 (agamous-like 8); transcription factor | chr5:24502736-24504934 REVERSEmoderately similar to ( 357) AGL8_SOLTU Agamous-like MADS-box protein AGL8 homolog (POTM1-1) - Solanum tuberosum (Potato)moderately similar to ( 212) loc_os03g54160 12003.m35583 protein MADS-box transcription factor 14, putative, expressedMADS_MEF2_like MADS K-…	GO:0005634	GO:0003700;GO:0003677;GO:0046983	GO:0006355
CUST_24821_PI426222305	1.25709	0.547263	2.29706	PGSC0003DMT400045145	Gene of unknown function	chr08	LOL1 (LSD ONE LIKE 1)	PGSC0003DMP400030581	PGSC0003DMG400017509	PGSC0003DMC400030581	PGSC0003DMT400045145	35.2	not assigned.unknown	pgsc0003dmp400030581	PGSC0003DMT400045145
CUST_47286_PI426222305	1.02628	0.44755	2.2931	PGSC0003DMT400074095	Conserved gene of unknown function	chr06	Conserved gene of unknown function	PGSC0003DMP400050160	PGSC0003DMG401028796	PGSC0003DMC400050160	PGSC0003DMT400074095	35.2	not assigned.unknown	pgsc0003dmp400050160	moderately similar to ( 286) AT3G18050 | Symbols: | unknown protein | chr3:6180931-6182593 FORWARDweakly similar to ( 157) loc_os07g37156 12007.m79903 protein expressed protein PGSC0003DMT400074095
CUST_37427_PI426222305	1.17413	0.514934	2.28017	PGSC0003DMT400078968	Phosphatidylethanolamine n-methyltransferase	chr07	Phosphatidylethanolamine n-methyltransferase	PGSC0003DMP400053524	PGSC0003DMG402030729	PGSC0003DMC400053524	PGSC0003DMT400078968	13.1.3.4.12	amino acid metabolism.synthesis.aspartate family.methionine.homocysteine S-methyltransferase	pgsc0003dmp400053524	moderately similar to ( 407) AT2G41040 | Symbols: | methyltransferase-related | chr2:17121499-17123064 FORWARDmoderately similar to ( 410) loc_os06g43800 12006.m091748 protein S-adenosylmethionine-dependent methyltransferase, putative, expressedMethyltransf_11 UbiE PGSC0003DMT400078968
CUST_7419_PI426222305	0.951411	0.41821	2.27496	PGSC0003DMT400025787	CDSP32 protein (Chloroplast Drought-induced Stress Protein of 32kDa)	chr04	CDSP32 protein (Chloroplast Drought-induced Stress Protein of 32kDa)	PGSC0003DMP400017580	PGSC0003DMG400009956	PGSC0003DMC400017580	PGSC0003DMT400025787	21.1	redox.thioredoxin	pgsc0003dmp400017580	moderately similar to ( 382) AT1G76080 | Symbols: ATCDSP32, CDSP32 | CDSP32 (CHLOROPLASTIC DROUGHT-INDUCED STRESS PROTEIN OF 32 KD) | chr1:28548063-28549348 REVERSEmoderately similar to ( 367) loc_os07g29410 12007.m29166 protein electron transporter/ thiol-disulfide exchange intermediate, putative, expressedTRX_CDSP32 PGSC0003DMT400025787
CUST_20095_PI426222305	1.051	0.462786	2.27102	PGSC0003DMT400049460	AN2	chr10	AN2	PGSC0003DMP400033389	PGSC0003DMG400019217	PGSC0003DMC400033389	PGSC0003DMT400049460	35.2	not assigned.unknown	pgsc0003dmp400033389	PGSC0003DMT400049460
CUST_16689_PI426222305	0.857123	0.378357	2.26538	PGSC0003DMT400092196	Elongation factor TuB, chloroplastic	chr06	Elongation factor TuB, chloroplastic	PGSC0003DMP400063871	PGSC0003DMG400041767	PGSC0003DMC400063871	PGSC0003DMT400092196	29.2.4	protein.synthesis.elongation	pgsc0003dmp400063871	highly similar to ( 679) AT4G20360 | Symbols: ATRAB8D, ATRABE1B | ATRABE1B (ARABIDOPSIS RAB GTPASE HOMOLOG E1B); GTP binding / GTPase/ translation elongation factor | chr4:10990036-10991466 FORWARDhighly similar to ( 705) EFTUB_NICSY Elongation factor TuB, chloroplast precursor (EF-TuB) - Nicotiana sylvestris (Wood tobacco)highly similar to ( 640) loc_os02g38210 12002.m08909 protein elongation fa…	GO:0005730;GO:0048046;GO:0009941;GO:0009570;GO:0009535;GO:0009295	GO:0005525;GO:0003924;GO:0003746	GO:0006184;GO:0006414
CUST_38027_PI426222305	1.36125	0.601571	2.26282	PGSC0003DMT400081399	Ethylene receptor homolog	chr09	Ethylene receptor homolog	PGSC0003DMP400055080	PGSC0003DMG400031819	PGSC0003DMC400055080	PGSC0003DMT400081399	17.5.2	hormone metabolism.ethylene.signal transduction	pgsc0003dmp400055080	highly similar to ( 816) AT2G40940 | Symbols: ERS1, ERS | ERS1 (ETHYLENE RESPONSE SENSOR 1); ethylene binding / protein histidine kinase/ receptor | chr2:17084635-17086819 REVERSEhighly similar to ( 838) ETR1_PRUPE Ethylene receptor (EC 2.7.13.3) - Prunus persica (Peach)highly similar to ( 842) loc_os03g49500 12003.m34910 protein ethylene receptor, putative, expressedPRK11107 PRK11091 BaeS PRK108…	GO:0016021;GO:0005789	GO:0005515;GO:0005524;GO:0046872;GO:0004872;GO:0000156;GO:0000155;GO:0051740	GO:0006355;GO:0010105;GO:0035556;GO:0023014
CUST_4489_PI426222305	1.21029	0.535972	2.25812	PGSC0003DMT400070466	Leucoanthocyanidin dioxygenase	chr11	Leucoanthocyanidin dioxygenase	PGSC0003DMP400047644	PGSC0003DMG400027396	PGSC0003DMC400047644	PGSC0003DMT400070466	17.5.1	hormone metabolism.ethylene.synthesis-degradation	pgsc0003dmp400047644	moderately similar to ( 399) AT3G13610 | Symbols: | oxidoreductase, 2OG-Fe(II) oxygenase family protein | chr3:4449448-4450616 FORWARDweakly similar to ( 160) DV4H_CATRO Desacetoxyvindoline 4-hydroxylase (EC 1.14.11.20) - Catharanthus roseus (Rosy periwinkle) (Madagascar periwinkle)weakly similar to ( 188) loc_os04g49194 12004.m09854 protein naringenin,2-oxoglutarate 3-dioxygenase, putative, expr…		GO:0046872;GO:0016702;GO:0016706	GO:0055114;GO:0009805;GO:0010421
CUST_14183_PI426222305	1.08667	0.4829	2.2503	PGSC0003DMT400060238	ATP binding protein	chr05	ATP binding protein	PGSC0003DMP400040532	PGSC0003DMG402023433	PGSC0003DMC400040532	PGSC0003DMT400060238	35.2	not assigned.unknown	pgsc0003dmp400040532	PGSC0003DMT400060238
CUST_24943_PI426222305	1.10885	0.495037	2.23993	PGSC0003DMT400006168	Gamma-tocopherol methyltransferase	chr08	Gamma-tocopherol methyltransferase	PGSC0003DMP400004274	PGSC0003DMG400002398	PGSC0003DMC400004274	PGSC0003DMT400006168	16.1.3.5	secondary metabolism.isoprenoids.tocopherol biosynthesis.tocopherol methyltransferase	pgsc0003dmp400004274	moderately similar to ( 410) AT1G64970 | Symbols: G-TMT, TMT1, VTE4 | G-TMT (GAMMA-TOCOPHEROL METHYLTRANSFERASE); tocopherol O-methyltransferase | chr1:24134337-24135993 REVERSEmoderately similar to ( 434) loc_os02g47310 12002.m09766 protein tocopherol O-methyltransferase, chloroplast precursor, putative, expressedMethyltransf_11 PRK08317 Cfa PGSC0003DMT400006168
CUST_33553_PI426222305	1.51229	0.677379	2.23257	PGSC0003DMT400058251	EMB2421	chr05	EMB2421	PGSC0003DMP400039200	PGSC0003DMG400022618	PGSC0003DMC400039200	PGSC0003DMT400058251	26.7	misc.oxidases - copper, flavone etc.	pgsc0003dmp400039200	moderately similar to ( 442) AT1G24340 | Symbols: emb2421 | emb2421 (embryo defective 2421); monooxygenase/ oxidoreductase | chr1:8635416-8638866 FORWARDmoderately similar to ( 394) loc_os01g67550 12001.m12859 protein phenol 2-monooxygenase like FAD dependent oxidoreductase of plant origin in apicomplexans, putativeFAD_binding_3 PRK06126 PRK06183 PRK06184 PRK08244 UbiH PRK06834 PRK08132 PGSC0003D…
CUST_36252_PI426222305	1.02692	0.461844	2.22353	PGSC0003DMT400039600	Ubiquitin ligase protein cop1	chr12	Ubiquitin ligase protein cop1	PGSC0003DMP400026849	PGSC0003DMG400015319	PGSC0003DMC400026849	PGSC0003DMT400039600	30.11	signalling.light	pgsc0003dmp400026849	highly similar to ( 839) AT1G53090 | Symbols: SPA4 | SPA4 (SPA1-RELATED 4); protein binding / signal transducer | chr1:19783748-19786690 FORWARDmoderately similar to ( 340) COP1_PEA E3 ubiquitin ligase protein COP1 (EC 6.3.2.-) (Constitutive photomorphogenesis protein 1) - Pisum sativum (Garden pea)highly similar to ( 779) loc_os01g52640 12001.m11437 protein ubiquitin-protein ligase COP1, putativ…
CUST_41430_PI426222305	1.05315	0.479376	2.19692	PGSC0003DMT400008081	Conserved gene of unknown function	chr01	Conserved gene of unknown function	PGSC0003DMP400005621	PGSC0003DMG400003117	PGSC0003DMC400005621	PGSC0003DMT400008081	31.1	cell.organisation	pgsc0003dmp400005621	moderately similar to ( 393) AT5G64470 | Symbols: | unknown protein | chr5:25776026-25777493 FORWARDmoderately similar to ( 316) loc_os02g02580 12002.m05607 protein expressed protein PGSC0003DMT400008081
CUST_4247_PI426222305	0.897312	0.408908	2.19441	PGSC0003DMT400070457	Conserved gene of unknown function	chr11	2-oxoglutarate-dependent dioxygenase	PGSC0003DMP400047635	PGSC0003DMG400027392	PGSC0003DMC400047635	PGSC0003DMT400070457	30.2.25	signalling.receptor kinases.wall associated kinase	pgsc0003dmp400047635	weakly similar to ( 142) AT1G21240 | Symbols: WAK3 | WAK3 (wall associated kinase 3); kinase/ protein serine/threonine kinase | chr1:7434303-7436702 FORWARDweakly similar to ( 176) loc_os04g51050 12004.m101873 protein OsWAK53a - OsWAK receptor-like protein kinase, expressed PGSC0003DMT400070457
CUST_11118_PI426222305	1.12577	0.513391	2.19281	PGSC0003DMT400007334	Conserved gene of unknown function	chr05	Conserved gene of unknown function	PGSC0003DMP400005108	PGSC0003DMG400002821	PGSC0003DMC400005108	PGSC0003DMT400007334	35.2	not assigned.unknown	pgsc0003dmp400005108	PGSC0003DMT400007334
CUST_22713_PI426222305	1.27	0.580815	2.18658	PGSC0003DMT400078031	Zinc finger family protein	chr06	Zinc finger family protein	PGSC0003DMP400052828	PGSC0003DMG401030350	PGSC0003DMC400052828	PGSC0003DMT400078031	27.3.11	RNA.regulation of transcription.C2H2 zinc finger family	pgsc0003dmp400052828	moderately similar to ( 305) AT2G29660 | Symbols: | zinc finger (C2H2 type) family protein | chr2:12679346-12680467 FORWARDmoderately similar to ( 205) loc_os03g15790 12003.m07016 protein nucleic acid binding protein, putative, expressed PGSC0003DMT400078031
CUST_874_PI426222305	1.83575	0.842409	2.17917	PGSC0003DMT400026053	S-adenosylmethionine decarboxylase proenzyme	chr02	S-adenosylmethionine decarboxylase proenzyme	PGSC0003DMP400017785	PGSC0003DMG400010051	PGSC0003DMC400017785	PGSC0003DMT400026053	22.1.2	polyamine metabolism.synthesis.SAM decarboxylase	pgsc0003dmp400017785	moderately similar to ( 412) AT3G25570 | Symbols: | adenosylmethionine decarboxylase family protein | chr3:9287413-9288462 REVERSEmoderately similar to ( 500) DCAM_IPONI S-adenosylmethionine decarboxylase proenzyme (EC 4.1.1.50) (AdoMetDC) (SamDC) [Contains: S-adenosylmethionine decarboxylase alpha chain; S-adenosylmethionine decarboxylase beta chain] - Ipomoea nil (Japanese morning glory) (Pharb…
CUST_14372_PI426222305	1.51268	0.69464	2.17764	PGSC0003DMT400060092	Nam 9	chr05	Nam 9	PGSC0003DMP400040421	PGSC0003DMG402023373	PGSC0003DMC400040421	PGSC0003DMT400060092	33.99	development.unspecified	pgsc0003dmp400040421	weakly similar to ( 146) AT3G10500 | Symbols: anac053 | anac053 (Arabidopsis NAC domain containing protein 53); transcription factor | chr3:3271718-3273887 FORWARD PGSC0003DMT400060092
CUST_4991_PI426222305	1.25737	0.580377	2.16648	PGSC0003DMT400038557	U1 small nuclear ribonucleoprotein 70 kDa	chr02	U1 small nuclear ribonucleoprotein 70 kDa	PGSC0003DMP400026203	PGSC0003DMG400014893	PGSC0003DMC400026203	PGSC0003DMT400038557	27.4	RNA.RNA binding	pgsc0003dmp400026202	very weakly similar to (80.5) loc_os10g02630 12010.m03680 protein U1 snRNP 70K protein, putative, expressed PGSC0003DMT400038556
CUST_5324_PI426222305	0.941865	0.436758	2.15649	PGSC0003DMT400003937	O-linked n-acetylglucosamine transferase, ogt	chr02	O-linked n-acetylglucosamine transferase, ogt	PGSC0003DMP400002804	PGSC0003DMG400001551	PGSC0003DMC400002804	PGSC0003DMT400003937	35.2	not assigned.unknown	pgsc0003dmp400002804	weakly similar to ( 114) AT1G04530 | Symbols: | binding | chr1:1234456-1235895 REVERSEweakly similar to ( 135) loc_os03g04710 12003.m101184 protein expressed protein PGSC0003DMT400003937
CUST_40747_PI426222305	0.984887	0.457066	2.1548	PGSC0003DMT400073540	Conserved gene of unknown function	chr01	Conserved gene of unknown function	PGSC0003DMP400049758	PGSC0003DMG400028568	PGSC0003DMC400049758	PGSC0003DMT400073540	29.2.1.99.99	protein.synthesis.ribosomal protein.unknown.unknown	pgsc0003dmp400049758	very weakly similar to (93.6) AT1G54740 | Symbols: | FUNCTIONS IN: molecular_function unknown; INVOLVED IN: biological_process unknown; EXPRESSED IN: 21 plant structures; EXPRESSED DURING: 14 growth stages; BEST Arabidopsis thaliana protein match is: structural constituent of ribosome (TAIR:AT1G22110.1); Has 479 Blast hits to 317 proteins in 60 species: Archae - 0; Bacteria - 25; Metazoa - 81; Fu…
CUST_24824_PI426222305	1.67884	0.780259	2.15165	PGSC0003DMT400043966	Gene of unknown function	chr08	Gene of unknown function	PGSC0003DMP400029820	PGSC0003DMG400017064	PGSC0003DMC400029820	PGSC0003DMT400043966	35.2	not assigned.unknown	pgsc0003dmp400029820	PGSC0003DMT400043966
CUST_48000_PI426222305	1.07453	0.50019	2.14825	PGSC0003DMT400074454	Succinate/fumarate mitochondrial transporter	chr06	Succinate/fumarate mitochondrial transporter	PGSC0003DMP400050426	PGSC0003DMG402028933	PGSC0003DMC400050426	PGSC0003DMT400074454	34.9	transport.metabolite transporters at the mitochondrial membrane	pgsc0003dmp400050426	moderately similar to ( 287) AT5G51050 | Symbols: | mitochondrial substrate carrier family protein | chr5:20753381-20755714 FORWARDvery weakly similar to ( 100) BT1_MAIZE Protein brittle-1, chloroplast precursor - Zea mays (Maize)moderately similar to ( 296) loc_os02g10740 12002.m06372 protein calcium-binding mitochondrial carrier F55A11.4, putative, expressedMito_carr PGSC0003DMT400074454	GO:0016021	GO:0005509	GO:0055085
CUST_23458_PI426222305	1.16645	0.545496	2.13834	PGSC0003DMT400064966	Potassium transporter	chr08	Potassium transporter	PGSC0003DMP400043804	PGSC0003DMG400025230	PGSC0003DMC400043804	PGSC0003DMT400064966	34.15	transport.potassium	pgsc0003dmp400043804	moderately similar to ( 462) AT3G02050 | Symbols: KUP3, ATKUP3, ATKT4 | KUP3 (K+ UPTAKE TRANSPORTER 3); potassium ion transmembrane transporter | chr3:350815-354135 FORWARDmoderately similar to ( 423) HAK2_ORYSA Probable potassium transporter 2 (OsHAK2) - Oryza sativa (Rice)moderately similar to ( 423) loc_os01g70940 12001.m42802 protein potassium transporter 2, putative, expressedK_trans Kup PGS…	GO:0016020	GO:0015079	GO:0071805
CUST_17407_PI426222305	1.07213	0.501525	2.13774	PGSC0003DMT400001507	Conserved gene of unknown function	chr03	Conserved gene of unknown function	PGSC0003DMP400001120	PGSC0003DMG400000558	PGSC0003DMC400001120	PGSC0003DMT400001507	35.2	not assigned.unknown	pgsc0003dmp400001120	PGSC0003DMT400001507
CUST_22339_PI426222305	1.00758	0.472194	2.13383	PGSC0003DMT400039485	Nodulin	chr03	Nodulin	PGSC0003DMP400026769	PGSC0003DMG400015263	PGSC0003DMC400026769	PGSC0003DMT400039485	33.99	development.unspecified	pgsc0003dmp400026769	moderately similar to ( 318) AT5G14120 | Symbols: | nodulin family protein | chr5:4556308-4558447 FORWARDmoderately similar to ( 309) loc_os08g42010 12008.m08179 protein nodulin-like protein, putative, expressed PGSC0003DMT400039485
CUST_18201_PI426222305	1.9052	0.898873	2.11954	PGSC0003DMT400055092	ATP-dependent RNA helicase	chr01	ATP-dependent RNA helicase	PGSC0003DMP400037060	PGSC0003DMG400021378	PGSC0003DMC400037060	PGSC0003DMT400055092	28.1	DNA.synthesis/chromatin structure	pgsc0003dmp400037060	nearly identical (1261) AT5G04895 | Symbols: | ATP binding / ATP-dependent helicase/ double-stranded RNA binding / helicase/ nucleic acid binding | chr5:1428796-1434516 FORWARDnearly identical (1160) loc_os03g53760 12003.m10345 protein helicase associated domain family protein, expressedHrpA PRK11131 PRK11664 HA2 DUF1605 PGSC0003DMT400055092
CUST_16606_PI426222305	1.08144	0.513195	2.10727	PGSC0003DMT400069484	GDP-L-galactose phosphorylase	chr06	GDP-L-galactose phosphorylase	PGSC0003DMP400046903	PGSC0003DMG400027012	PGSC0003DMC400046903	PGSC0003DMT400069484	21.2.1.2	redox.ascorbate and glutathione.ascorbate.GDP-L-galactose-hexose-1-phosphate guanyltransferase	pgsc0003dmp400046903	highly similar to ( 646) AT4G26850 | Symbols: VTC2 | VTC2 (vitamin c defective 2); GDP-D-glucose phosphorylase/ GDP-galactose:glucose-1-phosphate guanyltransferase/ GDP-galactose:mannose-1-phosphate guanyltransferase/ GDP-galactose:myoinositol-1-phosphate guanyltransferase/ galactose-1-phosphate guanylyltra | chr4:13499262-13501145 REVERSEhighly similar to ( 583) loc_os12g08810 12012.m04867 prote…	GO:0005634;GO:0005737	GO:0000166;GO:0016787;GO:0080046;GO:0008928;GO:0005085;GO:0010474;GO:0010471;GO:0010475;GO:0080048;GO:0010473;GO:0010472	GO:0009753;GO:0010193;GO:0042742;GO:0009408;GO:0052544;GO:0019853
CUST_15407_PI426222305	0.95198	0.453756	2.098	PGSC0003DMT400037479	Glycosylphosphatidylinositol anchor biosynthesis protein 11	chr12	Glycosylphosphatidylinositol anchor biosynthesis protein 11	PGSC0003DMP400025481	PGSC0003DMG402014462	PGSC0003DMC400025481	PGSC0003DMT400037479	35.2	not assigned.unknown	pgsc0003dmp400025481	moderately similar to ( 201) AT1G16040 | Symbols: | FUNCTIONS IN: molecular_function unknown; INVOLVED IN: GPI anchor biosynthetic process; LOCATED IN: integral to membrane, endoplasmic reticulum membrane; EXPRESSED IN: 24 plant structures; EXPRESSED DURING: 13 growth stages; CONTAINS InterPro DOMAIN/s: GPI biosynthesis protein Pig-F (InterPro:IPR009580); Has 210 Blast hits to 210 proteins in 94 …
CUST_35150_PI426222305	1.00943	0.484033	2.08547	PGSC0003DMT400013442	Pterin-4-alpha-carbinolamine dehydratase	chr03	Pterin-4-alpha-carbinolamine dehydratase	PGSC0003DMP400009314	PGSC0003DMG400005246	PGSC0003DMC400009314	PGSC0003DMT400013442	35.2	not assigned.unknown	pgsc0003dmp400009314	moderately similar to ( 211) AT5G51110 | Symbols: | 4-alpha-hydroxytetrahydrobiopterin dehydratase | chr5:20778316-20779380 REVERSEweakly similar to ( 175) loc_os03g01030 12003.m05654 protein expressed proteinPCD_DCoH_subfamily_a PGSC0003DMT400013442		GO:0008124	GO:0006729
CUST_32340_PI426222305	0.98832	0.474508	2.08283	PGSC0003DMT400012618	Conserved gene of unknown function	chr04	Serine esterase family protein	PGSC0003DMP400008771	PGSC0003DMG400004933	PGSC0003DMC400008771	PGSC0003DMT400012618	35.2	not assigned.unknown	pgsc0003dmp400008771	moderately similar to ( 253) AT1G10040 | Symbols: | unknown protein | chr1:3276124-3278464 REVERSEmoderately similar to ( 240) loc_os03g51670 12003.m101480 protein serine esterase family protein, putative, expressedDUF676 PGSC0003DMT400012618
CUST_43140_PI426222305	1.02685	0.495391	2.0728	PGSC0003DMT400095932	Gene of unknown function	chr07	Gene of unknown function	PGSC0003DMP400067607	PGSC0003DMG400045503	PGSC0003DMC400067607	PGSC0003DMT400095932	35.2	not assigned.unknown	pgsc0003dmp400067607	PGSC0003DMT400095932
CUST_46994_PI426222305	0.659412	0.318203	2.0723	PGSC0003DMT400088617	Saccharopine dehydrogenase family protein	chr11	Saccharopine dehydrogenase family protein	PGSC0003DMP400060292	PGSC0003DMG400038188	PGSC0003DMC400060292	PGSC0003DMT400088617	35.2	not assigned.unknown	pgsc0003dmp400060292	highly similar to ( 566) AT1G50450 | Symbols: | binding / catalytic | chr1:18687902-18690348 REVERSEhighly similar to ( 556) loc_os12g04260 12012.m04420 protein saccharopine dehydrogenase and related proteins, putative, expressedSaccharop_dh LYS9 PGSC0003DMT400088617
CUST_7983_PI426222305	1.0617	0.513289	2.06843	PGSC0003DMT400039835	Cytochrome P450	chr12	Cytochrome P450	PGSC0003DMP400026994	PGSC0003DMG400015403	PGSC0003DMC400026994	PGSC0003DMT400039835	26.1	misc.cytochrome P450	pgsc0003dmp400026994	moderately similar to ( 355) AT4G37360 | Symbols: CYP81D2 | CYP81D2; electron carrier/ heme binding / iron ion binding / monooxygenase/ oxygen binding | chr4:17567124-17568858 REVERSEmoderately similar to ( 234) F3PH_PETHY Flavonoid 3'-monooxygenase (EC 1.14.13.21) (Flavonoid 3'-hydroxylase) (Cytochrome P450 75B2) - Petunia hybrida (Petunia)moderately similar to ( 321) loc_os02g30080 12002.m08151…	GO:0016020	GO:0020037;GO:0009055;GO:0033773	GO:0055114
CUST_19787_PI426222305	1.01152	0.491144	2.05952	PGSC0003DMT400061082	Importin beta-2 subunit family protein	chr01	Importin beta-2 subunit family protein	PGSC0003DMP400041127	PGSC0003DMG400023766	PGSC0003DMC400041127	PGSC0003DMT400061082	29.3.1	protein.targeting.nucleus	pgsc0003dmp400041127	nearly identical (1553) AT4G27640 | Symbols: | importin beta-2 subunit family protein | chr4:13798013-13802976 REVERSEmoderately similar to ( 420) loc_os03g15540 12003.m78853 protein protein transporter, putative, expressedKAP95 PGSC0003DMT400061082	GO:0005829;GO:0005643	GO:0005515;GO:0008565	GO:0010498;GO:0007010;GO:0006094;GO:0000059
CUST_33027_PI426222305	1.05726	0.519995	2.0332	PGSC0003DMT400058792	DNAJ heat shock N-terminal domain-containing protein	chr01	DNAJ heat shock N-terminal domain-containing protein	PGSC0003DMP400039606	PGSC0003DMG400022844	PGSC0003DMC400039606	PGSC0003DMT400058792	20.2.1	stress.abiotic.heat	pgsc0003dmp400039606	moderately similar to ( 399) AT5G18750 | Symbols: | DNAJ heat shock N-terminal domain-containing protein | chr5:6255177-6257831 FORWARDmoderately similar to ( 500) loc_os01g27740 12001.m150591 protein dnaJ domain containing protein, expressed PGSC0003DMT400058792		GO:0031072	GO:0044267
CUST_7880_PI426222305	1.10457	0.543523	2.03224	PGSC0003DMT400025830	Transducin family protein	chr04	Transducin family protein	PGSC0003DMP400017612	PGSC0003DMG400009976	PGSC0003DMC400017612	PGSC0003DMT400025830	35.2	not assigned.unknown	pgsc0003dmp400017612	moderately similar to ( 488) AT1G20540 | Symbols: | transducin family protein / WD-40 repeat family protein | chr1:7112652-7115191 FORWARDmoderately similar to ( 400) loc_os08g44010 12008.m080232 protein protein TSSC1, putative, expressed PGSC0003DMT400025830
CUST_28305_PI426222305	1.37006	0.674309	2.0318	PGSC0003DMT400044324	Disulfide oxidoreductase	chr09	Disulfide oxidoreductase	PGSC0003DMP400030068	PGSC0003DMG400017211	PGSC0003DMC400030068	PGSC0003DMT400044324	35.2	not assigned.unknown	pgsc0003dmp400030068	highly similar to ( 621) AT3G23410 | Symbols: | alcohol oxidase-related | chr3:8382860-8386024 FORWARDhighly similar to ( 579) loc_os10g33520 12010.m06181 protein alcohol oxidase, putativeGMC_oxred_N BetA PGSC0003DMT400044324
CUST_49106_PI426222305	0.808809	0.398553	2.02936	PGSC0003DMT400043495	Allene oxide synthase	chr04	Allene oxide synthase	PGSC0003DMP400029511	PGSC0003DMG400016887	PGSC0003DMC400029511	PGSC0003DMT400043495	17.7.1.3	hormone metabolism.jasmonate.synthesis-degradation.allene oxidase synthase	pgsc0003dmp400029511	highly similar to ( 656) AT5G42650 | Symbols: AOS, CYP74A, DDE2 | AOS (ALLENE OXIDE SYNTHASE); allene oxide synthase/ hydro-lyase/ oxygen binding | chr5:17097803-17099359 REVERSEhighly similar to ( 601) C74A1_ORYSA Cytochrome P450 74A1, chloroplast precursor (EC 4.2.1.92) (Allene oxide synthase 1) (Hydroperoxide dehydrase 1) - Oryza sativa (Rice)highly similar to ( 601) loc_os03g55800 12003.m1049…
CUST_42230_PI426222305	0.925856	0.459022	2.01702	PGSC0003DMT400040957	Gene of unknown function	chr06	Gene of unknown function	PGSC0003DMP400027770	PGSC0003DMG400015844	PGSC0003DMC400027770	PGSC0003DMT400040957	35.2	not assigned.unknown	pgsc0003dmp400027770	PGSC0003DMT400040957
CUST_49954_PI426222305	0.769463	1.54235	0.49889	PGSC0003DMT400071172	Auxilin	chr06	Auxilin	PGSC0003DMP400048134	PGSC0003DMG402027680	PGSC0003DMC400048134	PGSC0003DMT400071172	31.4	cell.vesicle transport	pgsc0003dmp400048134	weakly similar to ( 119) AT4G12770 | Symbols: | heat shock protein binding | chr4:7506736-7511408 REVERSEweakly similar to ( 109) loc_os12g36180 12012.m07408 protein auxilin-like protein, putative, expressedtolA TolA PGSC0003DMT400071172
CUST_9378_PI426222305	0.467777	0.950385	0.492197	PGSC0003DMT400006454	RNA polymerase II mediator complex subunit	chr03	RNA polymerase II mediator complex subunit	PGSC0003DMP400004459	PGSC0003DMG401002516	PGSC0003DMC400004459	PGSC0003DMT400006454	27.2	RNA.transcription	pgsc0003dmp400004459	moderately similar to ( 271) AT3G21350 | Symbols: | RNA polymerase transcriptional regulation mediator-related | chr3:7517106-7518587 FORWARDmoderately similar to ( 294) loc_os06g11370 12006.m05854 protein RNA polymerase transcriptional regulation mediator, subunit 6, putative, expressedMED6 MED6 PGSC0003DMT400006454	GO:0016592	GO:0003674	GO:0006357
CUST_38803_PI426222305	0.762995	1.55405	0.490971	PGSC0003DMT400015385	Conserved gene of unknown function	chr04	Conserved gene of unknown function	PGSC0003DMP400010661	PGSC0003DMG401005999	PGSC0003DMC400010661	PGSC0003DMT400015385	35.2	not assigned.unknown	pgsc0003dmp400010661	PGSC0003DMT400015385
CUST_28354_PI426222305	1.08792	2.25777	0.481857	PGSC0003DMT400044451	DNA binding protein	chr09	DNA binding protein	PGSC0003DMP400030154	PGSC0003DMG400017252	PGSC0003DMC400030154	PGSC0003DMT400044451	27.3.67	RNA.regulation of transcription.putative transcription regulator	pgsc0003dmp400030154	moderately similar to ( 216) AT4G14465 | Symbols: | DNA-binding protein-related | chr4:8320972-8321817 FORWARDweakly similar to ( 184) loc_os02g57520 12002.m10773 protein DNA-binding protein, putative, expressedDUF296 PGSC0003DMT400044451
CUST_23574_PI426222305	0.801566	1.67047	0.479844	PGSC0003DMT400023915	Nam 10	chr11	Nam 10	PGSC0003DMP400016315	PGSC0003DMG400009245	PGSC0003DMC400016315	PGSC0003DMT400023915	33.99	development.unspecified	pgsc0003dmp400016315	weakly similar to ( 190) AT1G01720 | Symbols: ATAF1, ANAC002 | ATAF1; transcription activator/ transcription factor | chr1:268471-269514 FORWARDweakly similar to ( 156) NAC48_ORYSA NAC domain-containing protein 48 (ONAC048) - Oryza sativa (Rice)weakly similar to ( 156) loc_os01g66120 12001.m43315 protein NAC domain-containing protein 48, putative, expressed PGSC0003DMT400023915		GO:0003677	GO:0006355
CUST_48989_PI426222305	0.889888	1.86236	0.477827	PGSC0003DMT400056250	O-methyltransferase 3	chr10	O-methyltransferase 3	PGSC0003DMP400037856	PGSC0003DMG400021854	PGSC0003DMC400037856	PGSC0003DMT400056250	16.2	secondary metabolism.phenylpropanoids	pgsc0003dmp400037856	moderately similar to ( 213) AT4G35160 | Symbols: | O-methyltransferase family 2 protein | chr4:16730989-16732808 REVERSEmoderately similar to ( 339) 7OMT8_MEDSA Isoflavone-7-O-methyltransferase 8 (EC 2.1.1.150) (Isoflavone-O-methyltransferase 8) (7-IOMT-8) - Medicago sativa (Alfalfa)moderately similar to ( 308) loc_os05g43940 12005.m08520 protein O-methyltransferase ZRP4, putative, expressedMeth…		GO:0046983;GO:0008171	GO:0032259
CUST_37131_PI426222305	0.805355	1.69392	0.475439	PGSC0003DMT400082495	EDNR2GH7 protein	chr04	EDNR2GH7 protein	PGSC0003DMP400055636	PGSC0003DMG400032572	PGSC0003DMC400055636	PGSC0003DMT400082495	20.1	stress.biotic	pgsc0003dmp400055636	moderately similar to ( 292) AT3G46530 | Symbols: RPP13 | RPP13 (RECOGNITION OF PERONOSPORA PARASITICA 13); ATP binding | chr3:17130739-17133246 REVERSEmoderately similar to ( 202) loc_os12g31620 12012.m06971 protein disease resistance protein RPM1, putative, expressedNB-ARC PGSC0003DMT400082495
CUST_35157_PI426222305	0.912223	1.96224	0.464888	PGSC0003DMT400013485	Cytochrome P450	chr03	Cytochrome P450	PGSC0003DMP400009343	PGSC0003DMG400005261	PGSC0003DMC400009343	PGSC0003DMT400013485	26.1	misc.cytochrome P450	pgsc0003dmp400009343	moderately similar to ( 490) AT5G24910 | Symbols: CYP714A1 | CYP714A1; electron carrier/ heme binding / iron ion binding / monooxygenase/ oxygen binding | chr5:8567674-8570260 REVERSEmoderately similar to ( 233) C72A1_CATRO Cytochrome P450 72A1 (EC 1.3.3.9) (CYPLXXII) (Secologanin synthase) (SLS) - Catharanthus roseus (Rosy periwinkle) (Madagascar periwinkle)moderately similar to ( 406) loc_os12g…		GO:0020037;GO:0016705;GO:0009055	GO:0055114
CUST_2705_PI426222305	0.841256	1.81319	0.463965	PGSC0003DMT400048334	Gene of unknown function	chr11	Gene of unknown function	PGSC0003DMP400032727	PGSC0003DMG400018780	PGSC0003DMC400032727	PGSC0003DMT400048334	35.2	not assigned.unknown	pgsc0003dmp400032727	PGSC0003DMT400048334
CUST_24974_PI426222305	0.456202	0.989294	0.461139	PGSC0003DMT400024087	Cytochrome P450	chr08	Cytochrome P450	PGSC0003DMP400016433	PGSC0003DMG400009315	PGSC0003DMC400016433	PGSC0003DMT400024087	26.1	misc.cytochrome P450	pgsc0003dmp400016433	moderately similar to ( 259) AT3G26300 | Symbols: CYP71B34 | CYP71B34; electron carrier/ heme binding / iron ion binding / monooxygenase/ oxygen binding | chr3:9639199-9640866 REVERSEmoderately similar to ( 336) C71D8_SOYBN Cytochrome P450 71D8 (EC 1.14.-.-) (P450 CP7) - Glycine max (Soybean)moderately similar to ( 306) loc_os02g09320 12002.m06229 protein cytochrome P450 71D10, putativep450 CypX …
CUST_26869_PI426222305	0.439553	0.956351	0.459614	PGSC0003DMT400035323	Eukaryotic translation initiation factor 3 subunit	chr07	Eukaryotic translation initiation factor 3 subunit	PGSC0003DMP400024023	PGSC0003DMG400013572	PGSC0003DMC400024023	PGSC0003DMT400035323	35.2	not assigned.unknown	pgsc0003dmp400024023	PGSC0003DMT400035323
CUST_32417_PI426222305	0.851744	1.86109	0.457658	PGSC0003DMT400079032	Lipase	chr06	Lipase	PGSC0003DMP400053565	PGSC0003DMG400030761	PGSC0003DMC400053565	PGSC0003DMT400079032	11.9.2	lipid metabolism.lipid degradation.lipases	pgsc0003dmp400053565	moderately similar to ( 452) AT5G18640 | Symbols: | lipase class 3 family protein | chr5:6213247-6215494 FORWARDmoderately similar to ( 457) loc_os01g71010 12001.m13145 protein lipase precursor, putative, expressedLipase_3 Lipase_3 Lipase PGSC0003DMT400079032		GO:0004806	GO:0006629
CUST_42477_PI426222305	0.700407	1.54104	0.454503	PGSC0003DMT400079230	Gene of unknown function	chr04	Gene of unknown function	PGSC0003DMP400053718	PGSC0003DMG400030837	PGSC0003DMC400053718	PGSC0003DMT400079230	27.3.22	RNA.regulation of transcription.HB,Homeobox transcription factor family	pgsc0003dmp400053718	weakly similar to ( 128) AT2G22430 | Symbols: ATHB6 | ATHB6; DNA binding / protein binding / sequence-specific DNA binding / transcription activator/ transcription factor | chr2:9526470-9527612 REVERSEweakly similar to ( 119) loc_os03g08960 12003.m06402 protein homeodomain-leucine zipper transcription factor TaHDZipI-1, putative, expressed PGSC0003DMT400079230
CUST_38236_PI426222305	0.542591	1.20542	0.450124	PGSC0003DMT400067333	Protein phosphatase 1 regulatory subunit	chr07	Protein phosphatase 1 regulatory subunit	PGSC0003DMP400045428	PGSC0003DMG400026180	PGSC0003DMC400045428	PGSC0003DMT400067333	29.4	protein.postranslational modification	pgsc0003dmp400045428	moderately similar to ( 459) AT4G03260 | Symbols: | leucine-rich repeat family protein | chr4:1429092-1431431 FORWARDmoderately similar to ( 268) loc_os07g01550 12007.m04635 protein protein binding protein, putative, expressed PGSC0003DMT400067333		GO:0005515
CUST_32667_PI426222305	0.937867	2.12705	0.440925	PGSC0003DMT400047309	Conserved gene of unknown function	chr01	Conserved gene of unknown function	PGSC0003DMP400032019	PGSC0003DMG400018373	PGSC0003DMC400032019	PGSC0003DMT400047309	35.2	not assigned.unknown	pgsc0003dmp400032019	PGSC0003DMT400047309
CUST_43016_PI426222305	0.470539	1.072	0.438934	PGSC0003DMT400018872	Cationic amino acid transporter	chr02	Cationic amino acid transporter	PGSC0003DMP400012956	PGSC0003DMG400007317	PGSC0003DMC400012956	PGSC0003DMT400018872	34.3	transport.amino acids	pgsc0003dmp400012956	highly similar to ( 807) AT2G34960 | Symbols: CAT5 | CAT5 (CATIONIC AMINO ACID TRANSPORTER 5); L-glutamate transmembrane transporter/ L-lysine transmembrane transporter/ arginine transmembrane transporter/ cationic amino acid transmembrane transporter | chr2:14744175-14745884 REVERSEhighly similar to ( 728) loc_os01g11160 12001.m07736 protein cationic amino acid transporter 4, putative, expressed…
CUST_37875_PI426222305	0.640796	1.46211	0.438269	PGSC0003DMT400074939	Receptor protein kinase CLAVATA1	chr08	Receptor protein kinase CLAVATA1	PGSC0003DMP400050749	PGSC0003DMG400029146	PGSC0003DMC400050749	PGSC0003DMT400074939	30.2.11	signalling.receptor kinases.leucine rich repeat XI	pgsc0003dmp400050749	highly similar to ( 736) AT2G25790 | Symbols: | leucine-rich repeat transmembrane protein kinase, putative | chr2:11000631-11004031 FORWARDmoderately similar to ( 264) PSKR_DAUCA Phytosulfokine receptor precursor (EC 2.7.11.1) (Phytosulfokine LRR receptor kinase) - Daucus carota (Carrot)moderately similar to ( 395) loc_os07g04190 12007.m04888 protein receptor protein kinase CLAVATA1 precursor, pu…		GO:0005515;GO:0005524;GO:0004672	GO:0006468
CUST_3707_PI426222305	0.920925	2.11289	0.435861	PGSC0003DMT400064185	LOB domain-containing protein	chr10	LOB domain-containing protein	PGSC0003DMP400043262	PGSC0003DMG400024936	PGSC0003DMC400043262	PGSC0003DMT400064185	27.3.37	RNA.regulation of transcription.AS2,Lateral Organ Boundaries Gene Family	pgsc0003dmp400043262	moderately similar to ( 239) AT5G67420 | Symbols: LBD37 | LBD37 (LOB DOMAIN-CONTAINING PROTEIN 37) | chr5:26904576-26905415 REVERSEmoderately similar to ( 230) loc_os03g33090 12003.m08552 protein seed specific protein Bn15D17A, putative, expressedDUF260 PGSC0003DMT400064185
CUST_47116_PI426222305	0.82613	1.91008	0.432511	PGSC0003DMT400030402	Peroxidase	chr05	Peroxidase	PGSC0003DMP400020640	PGSC0003DMG400011640	PGSC0003DMC400020640	PGSC0003DMT400030402	26.12	misc.peroxidases	pgsc0003dmp400020640	moderately similar to ( 431) AT5G05340 | Symbols: | peroxidase, putative | chr5:1579142-1580819 REVERSEmoderately similar to ( 414) PERP7_BRARA Peroxidase P7 (EC 1.11.1.7) (TP7) - Brassica rapa (Turnip)moderately similar to ( 426) loc_os12g02080 12012.m04210 protein peroxidase 52 precursor, putative, expressedsecretory_peroxidase plant_peroxidase peroxidase ascorbate_peroxidase PGSC0003DMT4000304…
CUST_27059_PI426222305	0.705751	1.64337	0.429454	PGSC0003DMT400026230	Gene of unknown function	chr03	Gene of unknown function	PGSC0003DMP400017915	PGSC0003DMG400010117	PGSC0003DMC400017915	PGSC0003DMT400026230	16.2	secondary metabolism.phenylpropanoids	pgsc0003dmp400017915	highly similar to ( 517) AT5G23940 | Symbols: EMB3009 | EMB3009 (embryo defective 3009); transferase/ transferase, transferring acyl groups other than amino-acyl groups | chr5:8076616-8079677 REVERSEweakly similar to ( 117) HCBT1_DIACA Anthranilate N-benzoyltransferase protein 1 (EC 2.3.1.144) (Anthranilate N-hydroxycinnamoyl/benzoyltransferase 1) - Dianthus caryophyllus (Carnation) (Clove pink)m…
CUST_18856_PI426222305	0.566541	1.33039	0.425845	PGSC0003DMT400001097	Conserved gene of unknown function	chr11	Conserved gene of unknown function	PGSC0003DMP400000815	PGSC0003DMG400000415	PGSC0003DMC400000815	PGSC0003DMT400001097	35.2	not assigned.unknown	pgsc0003dmp400000815	weakly similar to ( 124) AT5G22930 | Symbols: | unknown protein | chr5:7668229-7669315 REVERSEDUF1635 PGSC0003DMT400001097
CUST_46986_PI426222305	0.812794	1.90898	0.425774	PGSC0003DMT400086087	Late blight resistance protein	chr11	Late blight resistance protein	PGSC0003DMP400057762	PGSC0003DMG400035658	PGSC0003DMC400057762	PGSC0003DMT400086087	35.2	not assigned.unknown	pgsc0003dmp400057762	PGSC0003DMT400086087
CUST_3459_PI426222305	0.925702	2.2262	0.415822	PGSC0003DMT400064186	LOB domain-containing protein	chr02	LOB domain-containing protein	PGSC0003DMP400043263	PGSC0003DMG400024936	PGSC0003DMC400043263	PGSC0003DMT400064186	27.3.37	RNA.regulation of transcription.AS2,Lateral Organ Boundaries Gene Family	pgsc0003dmp400043263	weakly similar to ( 123) AT5G67420 | Symbols: LBD37 | LBD37 (LOB DOMAIN-CONTAINING PROTEIN 37) | chr5:26904576-26905415 REVERSEweakly similar to ( 119) loc_os03g33090 12003.m08552 protein seed specific protein Bn15D17A, putative, expressed PGSC0003DMT400064186
CUST_50476_PI426222305	0.44224	1.08879	0.406175	PGSC0003DMT400024847	Aquaglyceroporin (Tonoplast intrinsic protein (Tipa))	chr08	Aquaglyceroporin (Tonoplast intrinsic protein (Tipa))	PGSC0003DMP400016970	PGSC0003DMG400009604	PGSC0003DMC400016970	PGSC0003DMT400024847	34.19.2	transport.Major Intrinsic Proteins.TIP	pgsc0003dmp400016970	moderately similar to ( 322) AT2G25810 | Symbols: TIP4;1 | TIP4;1 (tonoplast intrinsic protein 4;1); water channel | chr2:11012658-11013906 FORWARDmoderately similar to ( 243) TIP41_ORYSA Probable aquaporin TIP4.1 (Tonoplast intrinsic protein 4.1) (OsTIP4.1) - Oryza sativa (Rice)moderately similar to ( 243) loc_os05g14240 12005.m27747 protein aquaporin TIP4.1, putative, expressedMIP MIP GlpF PRK0…
CUST_36884_PI426222305	0.668221	1.6528	0.404298	PGSC0003DMT400067539	Homeobox-leucine zipper protein	chr08	Homeobox-leucine zipper protein	PGSC0003DMP400045580	PGSC0003DMG400026264	PGSC0003DMC400045580	PGSC0003DMT400067539	35.2	not assigned.unknown	pgsc0003dmp400045580	PGSC0003DMT400067539
CUST_47606_PI426222305	0.68435	1.69504	0.403737	PGSC0003DMT400030589	Conserved gene of unknown function	chr01	Conserved gene of unknown function	PGSC0003DMP400020766	PGSC0003DMG400011713	PGSC0003DMC400020766	PGSC0003DMT400030589	35.2	not assigned.unknown	pgsc0003dmp400020766	moderately similar to ( 363) AT1G08310 | Symbols: | esterase/lipase/thioesterase family protein | chr1:2619134-2620338 FORWARDmoderately similar to ( 324) loc_os12g05600 12012.m04553 protein catalytic/ hydrolase, putative, expressed PGSC0003DMT400030589
CUST_35326_PI426222305	0.540494	1.36272	0.396628	PGSC0003DMT400027937	Ethylene response factor 5	chr03	Ethylene response factor 5	PGSC0003DMP400019035	PGSC0003DMG400010753	PGSC0003DMC400019035	PGSC0003DMT400027937	17.5.2	hormone metabolism.ethylene.signal transduction	pgsc0003dmp400019035	weakly similar to ( 128) AT5G51190 | Symbols: | AP2 domain-containing transcription factor, putative | chr5:20800708-20801373 REVERSEmoderately similar to ( 245) ERF5_TOBAC Ethylene-responsive transcription factor 5 (Ethylene-responsive element-binding factor 5 homolog) (EREBP-4) (NtERF4) - Nicotiana tabacum (Common tobacco)very weakly similar to (97.8) loc_os10g41330 12010.m06897 protein ethylen…	GO:0005634	GO:0003700;GO:0003677	GO:0006355;GO:0006952;GO:0009873
CUST_35349_PI426222305	0.414365	1.09974	0.376786	PGSC0003DMT400048537	Sugar transporter	chr03	Sugar transporter	PGSC0003DMP400032868	PGSC0003DMG400018854	PGSC0003DMC400032868	PGSC0003DMT400048537	34.2	transport.sugars	pgsc0003dmp400032868	highly similar to ( 540) AT1G11260 | Symbols: STP1, ATSTP1 | STP1 (SUGAR TRANSPORTER 1); carbohydrate transmembrane transporter/ sugar:hydrogen symporter | chr1:3777460-3780133 FORWARDhighly similar to ( 714) HEX6_RICCO Hexose carrier protein HEX6 - Ricinus communis (Castor bean)highly similar to ( 566) loc_os03g01170 12003.m05668 protein hexose carrier protein HEX6, putative, expressedSugar_tr x…	GO:0016021	GO:0032440;GO:0022891;GO:0015293	GO:0055085;GO:0008643
CUST_42498_PI426222305	0.382633	1.0304	0.371346	PGSC0003DMT400079208	Phi-1 protein	chr04	Phi-1 protein	PGSC0003DMP400053699	PGSC0003DMG400030828	PGSC0003DMC400053699	PGSC0003DMT400079208	30.1.1	signalling.in sugar and nutrient physiology	pgsc0003dmp400053699	moderately similar to ( 413) AT4G08950 | Symbols: EXO | EXO (EXORDIUM) | chr4:5740378-5741322 FORWARDmoderately similar to ( 370) loc_os02g52040 12002.m10235 protein phi-1-like phosphate-induced protein, putative, expressedPhi_1 PGSC0003DMT400079208
CUST_12720_PI426222305	0.569156	1.53652	0.370419	PGSC0003DMT400063031	Transcription factor BIM1	chr03	Transcription factor BIM1	PGSC0003DMP400042421	PGSC0003DMG400024523	PGSC0003DMC400042421	PGSC0003DMT400063031	27.3.6	RNA.regulation of transcription.bHLH,Basic Helix-Loop-Helix family	pgsc0003dmp400042421	weakly similar to ( 120) AT1G69010 | Symbols: BIM2 | BIM2 (BES1-interacting Myc-like protein 2); DNA binding / transcription factor | chr1:25941804-25943599 FORWARDweakly similar to ( 118) loc_os09g29930 12009.m060079 protein transcription factor BIM2, putative, expressed PGSC0003DMT400063031
CUST_26129_PI426222305	0.432725	1.16847	0.370335	PGSC0003DMT400041887	Phospholipase A1	chr11	Phospholipase A1	PGSC0003DMP400028390	PGSC0003DMG400016253	PGSC0003DMC400028390	PGSC0003DMT400041887	11.8.10	lipid metabolism.'exotics' (steroids, squalene etc).phosphatidylcholinesterol O-acyltransferase	pgsc0003dmp400028390	moderately similar to ( 356) AT3G03310 | Symbols: | lecithin:cholesterol acyltransferase family protein / LACT family protein | chr3:778767-781488 REVERSEmoderately similar to ( 347) loc_os09g33820 12009.m22221 protein phospholipase A1, putative, expressed PGSC0003DMT400041887
CUST_35316_PI426222305	0.448519	1.21544	0.369017	PGSC0003DMT400048536	Hexose carrier protein HEX6	chr03	Sugar transporter	PGSC0003DMP400032867	PGSC0003DMG400018854	PGSC0003DMC400032867	PGSC0003DMT400048536	34.2	transport.sugars	pgsc0003dmp400032867	moderately similar to ( 404) AT5G26340 | Symbols: MSS1, STP13 | MSS1; carbohydrate transmembrane transporter/ hexose:hydrogen symporter/ high-affinity hydrogen:glucose symporter/ sugar:hydrogen symporter | chr5:9243851-9246994 REVERSEhighly similar to ( 521) HEX6_RICCO Hexose carrier protein HEX6 - Ricinus communis (Castor bean)moderately similar to ( 416) loc_os10g41190 12010.m21970 protein hexo…	GO:0016021	GO:0022857	GO:0055085
CUST_2977_PI426222305	0.451929	1.22493	0.368942	PGSC0003DMT400000570	Conserved gene of unknown function	chr01	Conserved gene of unknown function	PGSC0003DMP400000429	PGSC0003DMG402000198	PGSC0003DMC400000429	PGSC0003DMT400000570	35.2	not assigned.unknown	pgsc0003dmp400000429	PGSC0003DMT400000570	GO:0016020
CUST_415_PI426222305	1.14467	3.14012	0.364531	PGSC0003DMT400024250	AT-hook DNA-binding protein	chr04	AT-hook DNA-binding protein	PGSC0003DMP400016563	PGSC0003DMG400009365	PGSC0003DMC400016563	PGSC0003DMT400024250	27.3.67	RNA.regulation of transcription.putative transcription regulator	pgsc0003dmp400016563	weakly similar to ( 180) AT5G49700 | Symbols: | DNA-binding protein-related | chr5:20192599-20193429 FORWARDvery weakly similar to ( 100) loc_os09g28930 12009.m06044 protein DNA-binding protein, putativeDUF296 PGSC0003DMT400024250
CUST_42198_PI426222305	0.45701	1.25806	0.363266	PGSC0003DMT400038215	M18S-3Ap	chr01	M18S-3Ap	PGSC0003DMP400025963	PGSC0003DMG400014739	PGSC0003DMC400025963	PGSC0003DMT400038215	30.2.11	signalling.receptor kinases.leucine rich repeat XI	pgsc0003dmp400025963	moderately similar to ( 299) AT2G34930 | Symbols: | disease resistance family protein | chr2:14737169-14739886 REVERSEweakly similar to ( 176) RPK1_IPONI Receptor-like protein kinase precursor (EC 2.7.11.1) - Ipomoea nil (Japanese morning glory) (Pharbitis nil)moderately similar to ( 370) loc_os02g17400 12002.m06983 protein conserved hypothetical protein PGSC0003DMT400038215
CUST_45806_PI426222305	0.870122	2.40333	0.362048	PGSC0003DMT400050249	Chitin-binding lectin 1	chr03	Chitin-binding lectin 1	PGSC0003DMP400033919	PGSC0003DMG400019517	PGSC0003DMC400033919	PGSC0003DMT400050249	20.1	stress.biotic	pgsc0003dmp400033919	weakly similar to ( 167) LECT_SOLTU Chitin-binding lectin 1 precursor (PL-I) - Solanum tuberosum (Potato) PGSC0003DMT400050249		GO:0008061
CUST_17314_PI426222305	0.424063	1.17628	0.360512	PGSC0003DMT400050101	Auxin/indole-3-acetic acid 3	chr01	Auxin/indole-3-acetic acid 3	PGSC0003DMP400033829	PGSC0003DMG402019457	PGSC0003DMC400033829	PGSC0003DMT400050101	27.3.40	RNA.regulation of transcription.Aux/IAA family	pgsc0003dmp400033829	moderately similar to ( 299) AT3G04730 | Symbols: IAA16 | IAA16; transcription factor | chr3:1288993-1290415 REVERSEmoderately similar to ( 270) AUX28_SOYBN Auxin-induced protein AUX28 - Glycine max (Soybean)moderately similar to ( 249) loc_os12g40890 12012.m07872 protein OsIAA30 - Auxin-responsive Aux/IAA gene family member, expressedAUX_IAA PGSC0003DMT400050101
CUST_27447_PI426222305	0.670843	1.87731	0.357343	PGSC0003DMT400070822	Conserved gene of unknown function	chr04	Conserved gene of unknown function	PGSC0003DMP400047885	PGSC0003DMG400027538	PGSC0003DMC400047885	PGSC0003DMT400070822	27.3.99	RNA.regulation of transcription.unclassified	pgsc0003dmp400047885	weakly similar to ( 170) AT5G07900 | Symbols: | mitochondrial transcription termination factor family protein / mTERF family protein | chr5:2520188-2521405 FORWARDweakly similar to ( 150) loc_os05g33440 12005.m07576 protein mTERF family protein, expressedmTERF PGSC0003DMT400070822
CUST_50442_PI426222305	0.789784	2.32638	0.33949	PGSC0003DMT400031116	SNKR2GH5 protein		SNKR2GH5 protein	PGSC0003DMP400021117	PGSC0003DMG400011920	PGSC0003DMC400021117	PGSC0003DMT400031116	20.1	stress.biotic	pgsc0003dmp400021117	moderately similar to ( 414) AT3G46530 | Symbols: RPP13 | RPP13 (RECOGNITION OF PERONOSPORA PARASITICA 13); ATP binding | chr3:17130739-17133246 REVERSEmoderately similar to ( 333) loc_os09g09490 12009.m04213 protein disease resistance protein RPM1, putative, expressedNB-ARC PGSC0003DMT400031116
CUST_34217_PI426222305	0.809995	2.41572	0.335302	PGSC0003DMT400030663	VQ motif-containing protein	chr07	VQ motif-containing protein	PGSC0003DMP400020824	PGSC0003DMG400011745	PGSC0003DMC400020824	PGSC0003DMT400030663	35.2	not assigned.unknown	pgsc0003dmp400020824	PGSC0003DMT400030663
CUST_52019_PI426222305	0.334056	0.998455	0.334573	PGSC0003DMT400059836	SNKR2GH5 protein		SNKR2GH5 protein	PGSC0003DMP400040252	PGSC0003DMG400023274	PGSC0003DMC400040252	PGSC0003DMT400059836	20.1	stress.biotic	pgsc0003dmp400040252	weakly similar to ( 119) AT3G46530 | Symbols: RPP13 | RPP13 (RECOGNITION OF PERONOSPORA PARASITICA 13); ATP binding | chr3:17130739-17133246 REVERSEweakly similar to ( 110) loc_os04g46300 12004.m09580 protein disease resistance protein RPM1, putative, expressed PGSC0003DMT400059836
CUST_52427_PI426222305	0.713909	2.1761	0.328069	PGSC0003DMT400020052	Major latex		Bet v I allergen family protein	PGSC0003DMP400013679	PGSC0003DMG400007760	PGSC0003DMC400013679	PGSC0003DMT400020052	20.2.99	stress.abiotic.unspecified	pgsc0003dmp400013679	weakly similar to ( 145) AT1G70830 | Symbols: | MLP28 (MLP-LIKE PROTEIN 28) | chr1:26710203-26711395 REVERSEBet_v_I PGSC0003DMT400020052
CUST_1987_PI426222305	1.01162	3.19084	0.317038	PGSC0003DMT400028723	Chloroplast lumen common family protein	chr10	Chloroplast lumen common family protein	PGSC0003DMP400019530	PGSC0003DMG400011057	PGSC0003DMC400019530	PGSC0003DMT400028723	35.2	not assigned.unknown	pgsc0003dmp400019530	moderately similar to ( 249) AT3G53560 | Symbols: | chloroplast lumen common family protein | chr3:19859954-19860976 REVERSEweakly similar to ( 111) loc_os05g08930 12005.m05407 protein expressed protein PGSC0003DMT400028723
CUST_50387_PI426222305	0.84709	2.67585	0.316568	PGSC0003DMT400072020	Short chain alcohol dehydrogenase		Short chain alcohol dehydrogenase	PGSC0003DMP400048696	PGSC0003DMG400028021	PGSC0003DMC400048696	PGSC0003DMT400072020	26.22	misc.short chain dehydrogenase/reductase (SDR)	pgsc0003dmp400048696	weakly similar to ( 113) AT2G47140 | Symbols: | short-chain dehydrogenase/reductase (SDR) family protein | chr2:19350970-19352059 REVERSEweakly similar to ( 102) TS2_MAIZE Sex determination protein tasselseed-2 - Zea mays (Maize)weakly similar to ( 117) loc_os04g33240 12004.m08419 protein sex determination protein tasselseed-2, putative, expressedPRK07479 PRK06057 PRK06346 PRK12429 PRK07067 PRK08…
CUST_4984_PI426222305	0.445412	1.41914	0.31386	PGSC0003DMT400030277	BRASSINOSTEROID INSENSITIVE 1	chr02	BRASSINOSTEROID INSENSITIVE 1	PGSC0003DMP400020566	PGSC0003DMG400011580	PGSC0003DMC400020566	PGSC0003DMT400030277	30.2.11	signalling.receptor kinases.leucine rich repeat XI	pgsc0003dmp400020566	nearly identical (1099) AT5G63930 | Symbols: | leucine-rich repeat transmembrane protein kinase, putative | chr5:25583006-25586392 FORWARDmoderately similar to ( 462) RPK1_IPONI Receptor-like protein kinase precursor (EC 2.7.11.1) - Ipomoea nil (Japanese morning glory) (Pharbitis nil)nearly identical (1064) loc_os04g42700 12004.m09235 protein receptor-like protein kinase precursor, putative, expr…
CUST_11258_PI426222305	0.839015	2.71505	0.309023	PGSC0003DMT400078399	E3 ubiquitin-protein ligase RHA2A	chr04	E3 ubiquitin-protein ligase RHA2A	PGSC0003DMP400053111	PGSC0003DMG400030521	PGSC0003DMC400053111	PGSC0003DMT400078399	29.5.11.4.2	protein.degradation.ubiquitin.E3.RING	pgsc0003dmp400053111	weakly similar to ( 129) AT1G15100 | Symbols: RHA2A | RHA2A; protein binding / ubiquitin-protein ligase/ zinc ion binding | chr1:5193703-5194170 REVERSE PGSC0003DMT400078399	GO:0005634;GO:0005737	GO:0005515;GO:0008270;GO:0004842	GO:0009651;GO:0009789;GO:0047484
CUST_34205_PI426222305	0.808813	2.77406	0.291563	PGSC0003DMT400030662	VQ motif family protein	chr07	VQ motif-containing protein	PGSC0003DMP400020823	PGSC0003DMG400011745	PGSC0003DMC400020823	PGSC0003DMT400030662	35.2	not assigned.unknown	pgsc0003dmp400020823	PGSC0003DMT400030662
CUST_24000_PI426222305	0.522943	2.22949	0.234557	PGSC0003DMT400076499	Actin-101	chr01	Actin-101	PGSC0003DMP400051821	PGSC0003DMG400029745	PGSC0003DMC400051821	PGSC0003DMT400076499	31.1	cell.organisation	pgsc0003dmp400051821	moderately similar to ( 389) AT5G09810 | Symbols: ACT2, ACT7 | ACT7 (ACTIN 7); structural constituent of cytoskeleton | chr5:3052809-3054220 FORWARDmoderately similar to ( 392) ACT13_SOLTU Actin-101 - Solanum tuberosum (Potato)moderately similar to ( 389) loc_os11g06390 12011.m28655 protein actin-7, putative, expressedActin ACTIN ACTIN COG5277 PGSC0003DMT400076499	GO:0005737;GO:0005856	GO:0005524
CUST_36900_PI426222305	0.395149	1.68946	0.23389	PGSC0003DMT400067540	Homeobox-leucine zipper protein	chr08	Homeobox-leucine zipper protein	PGSC0003DMP400045581	PGSC0003DMG400026264	PGSC0003DMC400045581	PGSC0003DMT400067540	27.3.22	RNA.regulation of transcription.HB,Homeobox transcription factor family	pgsc0003dmp400045581	moderately similar to ( 259) AT4G16780 | Symbols: ATHB-2, HAT4, ATHB2 | ATHB-2 (ARABIDOPSIS THALIANA HOMEOBOX PROTEIN 2); DNA binding / protein homodimerization/ sequence-specific DNA binding / transcription factor | chr4:9449291-9450604 FORWARDweakly similar to ( 194) loc_os08g36220 12008.m07611 protein homeobox-leucine zipper protein HAT14, putative, expressedHD-ZIP_N HALZ PGSC0003DMT400067540
CUST_36246_PI426222305	0.262273	1.13169	0.231752	PGSC0003DMT400039776	Chloroplast protein HCF243	chr12	Chloroplast protein HCF243	PGSC0003DMP400026953	PGSC0003DMG400015371	PGSC0003DMC400026953	PGSC0003DMT400039776	35.2	not assigned.unknown	pgsc0003dmp400026953	weakly similar to ( 132) AT3G15095 | Symbols: | unknown protein | chr3:5082830-5084050 FORWARDweakly similar to ( 116) loc_os06g24540 12006.m07105 protein expressed protein PGSC0003DMT400039776
CUST_49589_PI426222305	0.613356	2.88185	0.212834	PGSC0003DMT400013662	Nt-iaa4.5 deduced protein	chr06	Nt-iaa4.5 deduced protein	PGSC0003DMP400009456	PGSC0003DMG400005338	PGSC0003DMC400009456	PGSC0003DMT400013662	27.3.40	RNA.regulation of transcription.Aux/IAA family	pgsc0003dmp400009456	moderately similar to ( 218) AT1G04240 | Symbols: SHY2, IAA3 | SHY2 (SHORT HYPOCOTYL 2); transcription factor | chr1:1128564-1129319 REVERSEmoderately similar to ( 211) IAA4_PEA Auxin-induced protein IAA4 - Pisum sativum (Garden pea)weakly similar to ( 154) loc_os12g40900 12012.m07873 protein OsIAA31 - Auxin-responsive Aux/IAA gene family member, expressedAUX_IAA PGSC0003DMT400013662
CUST_16249_PI426222305	0.388202	2.05652	0.188767	PGSC0003DMT400040021	Transcription factor bHLH63	chr02	Transcription factor bHLH63	PGSC0003DMP400027130	PGSC0003DMG400015482	PGSC0003DMC400027130	PGSC0003DMT400040021	27.3.6	RNA.regulation of transcription.bHLH,Basic Helix-Loop-Helix family	pgsc0003dmp400027130	weakly similar to ( 163) AT4G34530 | Symbols: CIB1 | CIB1 (CRYPTOCHROME-INTERACTING BASIC-HELIX-LOOP-HELIX 1); DNA binding / transcription factor | chr4:16498466-16499946 FORWARDweakly similar to ( 162) loc_os09g29830 12009.m06134 protein DNA binding protein, putative, expressed PGSC0003DMT400040021
CUST_14329_PI426222305	0.9658	5.62706	0.171635	PGSC0003DMT400060453	Conserved gene of unknown function	chr05	Conserved gene of unknown function	PGSC0003DMP400040703	PGSC0003DMG400023514	PGSC0003DMC400040703	PGSC0003DMT400060453	35.2	not assigned.unknown	pgsc0003dmp400040703	PGSC0003DMT400060453
CUST_23224_PI426222305	0.973178	6.02657	0.161481	PGSC0003DMT400026627	Ethylene response factor 10	chr11	Ethylene response factor 10	PGSC0003DMP400018171	PGSC0003DMG400010285	PGSC0003DMC400018171	PGSC0003DMT400026627	17.5.2	hormone metabolism.ethylene.signal transduction	pgsc0003dmp400018171	weakly similar to ( 137) AT3G23240 | Symbols: ERF1, ATERF1 | ERF1 (ETHYLENE RESPONSE FACTOR 1); DNA binding / transcription activator/ transcription factor | chr3:8295705-8296361 FORWARDvery weakly similar to (82.8) ERF2_NICSY Ethylene-responsive transcription factor 2 (Ethylene-responsive element-binding factor 2) (EREBP-2) (NsERF2) - Nicotiana sylvestris (Wood tobacco)weakly similar to ( 106) l…	GO:0005634	GO:0003700;GO:0003677	GO:0006355;GO:0006952;GO:0009867;GO:0009873
CUST_34433_PI426222305	0.664617	4.56949	0.145446	PGSC0003DMT400071866	Ga20 oxidase	chr06	Ga20 oxidase	PGSC0003DMP400048609	PGSC0003DMG400027963	PGSC0003DMC400048609	PGSC0003DMT400071866	17.5.1	hormone metabolism.ethylene.synthesis-degradation	pgsc0003dmp400048609	moderately similar to ( 493) AT4G25420 | Symbols: GA5, GA20OX1, AT2301, ATGA20OX1 | GA20OX1; gibberellin 20-oxidase | chr4:12990982-12992409 REVERSEmoderately similar to ( 469) GAO1B_WHEAT Gibberellin 20 oxidase 1-B (EC 1.14.11.-) (Gibberellin C-20 oxidase 1-B) (GA 20-oxidase 1-B) (Ta20ox1B) (TaGA20ox1-B) - Triticum aestivum (Wheat)moderately similar to ( 437) loc_os03g63970 12003.m11264 protein …
CUST_28857_PI426222305	0.995401	10.9335	0.0910414	PGSC0003DMT400019773	Cytochrome P450 monooxygenase CYP736B	chr04	Cytochrome P450 monooxygenase CYP736B	PGSC0003DMP400013521	PGSC0003DMG400007641	PGSC0003DMC400013521	PGSC0003DMT400019773	26.1	misc.cytochrome P450	pgsc0003dmp400013521	moderately similar to ( 300) AT5G57260 | Symbols: CYP71B10 | CYP71B10; electron carrier/ heme binding / iron ion binding / monooxygenase/ oxygen binding | chr5:23198694-23200273 REVERSEmoderately similar to ( 291) C71DA_SOYBN Cytochrome P450 71D10 (EC 1.14.-.-) - Glycine max (Soybean)moderately similar to ( 334) loc_os09g26960 12009.m05848 protein flavonoid 3-monooxygenase, putative, expressedp45…	GO:0005575	GO:0020037;GO:0016705;GO:0004497;GO:0009055	GO:0055114
CUST_50509_PI426222305	0.538854	11.069	0.0486813	PGSC0003DMT400062081	Homeobox-leucine zipper protein	chr06	Homeobox-leucine zipper protein	PGSC0003DMP400041776	PGSC0003DMG400024157	PGSC0003DMC400041776	PGSC0003DMT400062081	27.3.22	RNA.regulation of transcription.HB,Homeobox transcription factor family	pgsc0003dmp400041776	moderately similar to ( 252) AT4G17460 | Symbols: HAT1 | HAT1; DNA binding / transcription factor | chr4:9739862-9740983 FORWARDweakly similar to ( 189) loc_os08g36220 12008.m07611 protein homeobox-leucine zipper protein HAT14, putative, expressedHD-ZIP_N PGSC0003DMT400062081

## Sheet: Blue 6h normalised TableS2
Systematic	Blue6	Dark	ratio blue6/dark	PrimaryAccession	UniRef based putative functional annotation	Chromosome	putative function	peptide ID	gene ID	CDS ID	transcript ID	MpMan bin	MapMan name	MapMan pep	MapMan description	GO: CC	GO: MF	GO: BP
CUST_9059_PI426222305	1.36421	0.0105837	128.898	PGSC0003DMT400061845	Phytoene synthase	chr03	Phytoene synthase 1, chloroplastic	PGSC0003DMP400041628	PGSC0003DMG400024063	PGSC0003DMC400041628	PGSC0003DMT400061845	16.1.4.1	secondary metabolism.isoprenoids.carotenoids.phytoene synthase	pgsc0003dmp400041628	highly similar to ( 543) AT5G17230 | Symbols: | phytoene synthase (PSY) / geranylgeranyl-diphosphate geranylgeranyl transferase | chr5:5659839-5662087 REVERSEhighly similar to ( 695) PSY_CAPAN Phytoene synthase, chloroplast precursor (EC 2.5.1.-) - Capsicum annuum (Bell pepper)highly similar to ( 511) loc_os06g51290 12006.m31943 protein phytoene synthase, chloroplast precursor, putative, expresse…
CUST_25692_PI426222305	3.09616	0.0271522	114.03	PGSC0003DMT400029402	Pseudo-response regulator 9	chr10	Pseudo-response regulator 9	PGSC0003DMP400020015	PGSC0003DMG402011297	PGSC0003DMC400020015	PGSC0003DMT400029402	27.3.66	RNA.regulation of transcription.Psudo ARR transcription factor family	pgsc0003dmp400020015	moderately similar to ( 239) AT5G24470 | Symbols: APRR5, PRR5 | APRR5 (ARABIDOPSIS PSEUDO-RESPONSE REGULATOR 5); transcription regulator/ two-component response regulator | chr5:8356204-8358873 REVERSEmoderately similar to ( 254) PRR95_ORYSA Two-component response regulator-like PRR95 (Pseudo-response regulator 95) (OsPRR95) - Oryza sativa (Rice)moderately similar to ( 254) loc_os09g36220 12009.m…
CUST_31270_PI426222305	1.07718	0.0117515	91.6635	PGSC0003DMT400035005	Chlorophyll a-b binding protein 3C	chr03	Chlorophyll a-b binding protein 3C, chloroplastic	PGSC0003DMP400023811	PGSC0003DMG400013460	PGSC0003DMC400023811	PGSC0003DMT400035005	1.1.1.1	PS.lightreaction.photosystem II.LHC-II	pgsc0003dmp400023811	weakly similar to ( 109) AT1G29930 | Symbols: CAB1, AB140, CAB140, LHCB1.3 | CAB1 (CHLOROPHYLL A/B BINDING PROTEIN 1); chlorophyll binding | chr1:10478071-10478874 FORWARDweakly similar to ( 127) CB25_TOBAC Chlorophyll a-b binding protein 50, chloroplast precursor (LHCII type I CAB-50) (LHCP) - Nicotiana tabacum (Common tobacco)very weakly similar to (94.4) loc_os01g41710 12001.m42672 protein chl…
CUST_40870_PI426222305	2.71578	0.0375501	72.3242	PGSC0003DMT400053573	Transcription factor HY5	chr08	Transcription factor HY5	PGSC0003DMP400036123	PGSC0003DMG401020784	PGSC0003DMC400036123	PGSC0003DMT400053573	27.3.35	RNA.regulation of transcription.bZIP transcription factor family	pgsc0003dmp400036123	very weakly similar to (94.4) AT5G11260 | Symbols: HY5, TED 5 | HY5 (ELONGATED HYPOCOTYL 5); DNA binding / double-stranded DNA binding / transcription factor | chr5:3593583-3594800 REVERSEvery weakly similar to (95.1) loc_os02g10860 12002.m06384 protein transcription factor HY5, putative, expressed PGSC0003DMT400053573
CUST_30333_PI426222305	3.37573	0.0467088	72.2718	PGSC0003DMT400069933	Serine/threonine-protein kinase Nek8	chr05	Serine/threonine-protein kinase Nek8	PGSC0003DMP400047262	PGSC0003DMG400027194	PGSC0003DMC400047262	PGSC0003DMT400069933	31.2	cell.division	pgsc0003dmp400047262	moderately similar to ( 292) AT3G55580 | Symbols: | regulator of chromosome condensation (RCC1) family protein | chr3:20612766-20615730 FORWARDmoderately similar to ( 279) loc_os01g62810 12001.m97558 protein expressed proteinATS1 PGSC0003DMT400069933
CUST_31303_PI426222305	1.16167	0.0171182	67.8615	PGSC0003DMT400035006	Chlorophyll a-b binding protein 3C, chloroplastic	chr03	Chlorophyll a-b binding protein 3C, chloroplastic	PGSC0003DMP400023812	PGSC0003DMG400013460	PGSC0003DMC400023812	PGSC0003DMT400035006	1.1.1.1	PS.lightreaction.photosystem II.LHC-II	pgsc0003dmp400023812	moderately similar to ( 291) AT2G34430 | Symbols: LHB1B1, LHCB1.4 | LHB1B1; chlorophyll binding | chr2:14524818-14525618 FORWARDmoderately similar to ( 314) CB2A_SPIOL Chlorophyll a-b binding protein, chloroplast precursor (LHCII type I CAB) (LHCP) - Spinacia oleracea (Spinach)moderately similar to ( 308) loc_os01g52240 12001.m11398 protein chlorophyll a-b binding protein 2, chloroplast precursor…
CUST_30312_PI426222305	3.38804	0.0626441	54.084	PGSC0003DMT400069932	Serine/threonine-protein kinase Nek8	chr05	Serine/threonine-protein kinase Nek8	PGSC0003DMP400047261	PGSC0003DMG400027194	PGSC0003DMC400047261	PGSC0003DMT400069932	31.2	cell.division	pgsc0003dmp400047261	weakly similar to ( 112) AT3G53830 | Symbols: | regulator of chromosome condensation (RCC1) family protein / UVB-resistance protein-related | chr3:19940814-19943592 FORWARDweakly similar to ( 108) loc_os01g62810 12001.m97558 protein expressed protein PGSC0003DMT400069932
CUST_47342_PI426222305	1.11105	0.0210359	52.8168	PGSC0003DMT400021389	Chlorophyll a/b binding protein	chr02	Chlorophyll a/b binding protein	PGSC0003DMP400014555	PGSC0003DMG400008298	PGSC0003DMC400014555	PGSC0003DMT400021389	1.1.1.1	PS.lightreaction.photosystem II.LHC-II	pgsc0003dmp400014555	moderately similar to ( 444) AT2G34430 | Symbols: LHB1B1, LHCB1.4 | LHB1B1; chlorophyll binding | chr2:14524818-14525618 FORWARDmoderately similar to ( 482) CB22_TOBAC Chlorophyll a-b binding protein 21, chloroplast precursor (LHCII type I CAB-21) (LHCP) - Nicotiana tabacum (Common tobacco)moderately similar to ( 436) loc_os01g52240 12001.m11398 protein chlorophyll a-b binding protein 2, chloropl…	GO:0016021;GO:0009535;GO:0009523;GO:0009522	GO:0046872;GO:0016168	GO:0009765;GO:0018298
CUST_3473_PI426222305	2.156	0.0441374	48.8475	PGSC0003DMT400064278	Conserved gene of unknown function	chr10	Conserved gene of unknown function	PGSC0003DMP400043342	PGSC0003DMG400024972	PGSC0003DMC400043342	PGSC0003DMT400064278	35.2	not assigned.unknown	pgsc0003dmp400043342	moderately similar to ( 226) AT5G67370 | Symbols: | unknown protein | chr5:26877667-26879465 REVERSEmoderately similar to ( 206) loc_os03g32490 12003.m08490 protein expressed proteinDUF1230 PGSC0003DMT400064278
CUST_31383_PI426222305	1.17548	0.0243377	48.2987	PGSC0003DMT400034894	Chlorophyll a/b-binding protein PS II-Type I	chr03	Chlorophyll a/b-binding protein PS II-Type I	PGSC0003DMP400023740	PGSC0003DMG400013413	PGSC0003DMC400023740	PGSC0003DMT400034894	1.1.1.1	PS.lightreaction.photosystem II.LHC-II	pgsc0003dmp400023740	moderately similar to ( 228) AT3G27690 | Symbols: LHCB2.4, LHCB2.3, LHCB2 | LHCB2.3; chlorophyll binding | chr3:10256002-10256921 FORWARDmoderately similar to ( 244) CB2A_SPIOL Chlorophyll a-b binding protein, chloroplast precursor (LHCII type I CAB) (LHCP) - Spinacia oleracea (Spinach)moderately similar to ( 242) loc_os01g52240 12001.m11398 protein chlorophyll a-b binding protein 2, chloroplast …
CUST_33910_PI426222305	2.01282	0.0429236	46.8932	PGSC0003DMT400068177	COL domain class transcription factor	chr06	COL domain class transcription factor	PGSC0003DMP400046063	PGSC0003DMG400026515	PGSC0003DMC400046063	PGSC0003DMT400068177	27.3.7	RNA.regulation of transcription.C2C2(Zn) CO-like, Constans-like zinc finger family	pgsc0003dmp400046063	very weakly similar to (94.4) AT3G21150 | Symbols: | zinc finger (B-box type) family protein | chr3:7412713-7413390 REVERSE PGSC0003DMT400068177
CUST_30304_PI426222305	3.38313	0.0840658	40.2439	PGSC0003DMT400069936	Serine/threonine-protein kinase Nek8	chr05	Serine/threonine-protein kinase Nek8	PGSC0003DMP400047265	PGSC0003DMG400027194	PGSC0003DMC400047265	PGSC0003DMT400069936	31.2	cell.division	pgsc0003dmp400047265	highly similar to ( 570) AT3G55580 | Symbols: | regulator of chromosome condensation (RCC1) family protein | chr3:20612766-20615730 FORWARDhighly similar to ( 557) loc_os01g62810 12001.m97558 protein expressed proteinATS1 PGSC0003DMT400069936
CUST_30382_PI426222305	3.37938	0.0855151	39.5179	PGSC0003DMT400069935	Serine/threonine-protein kinase Nek8	chr05	Serine/threonine-protein kinase Nek8	PGSC0003DMP400047264	PGSC0003DMG400027194	PGSC0003DMC400047264	PGSC0003DMT400069935	31.2	cell.division	pgsc0003dmp400047264	weakly similar to ( 194) AT3G55580 | Symbols: | regulator of chromosome condensation (RCC1) family protein | chr3:20612766-20615730 FORWARDweakly similar to ( 192) loc_os01g62810 12001.m97558 protein expressed protein PGSC0003DMT400069935
CUST_24374_PI426222305	1.5819	0.0421752	37.5078	PGSC0003DMT400010985	Chlorophyll a,b binding protein type I	chr12	Chlorophyll a,b binding protein type I	PGSC0003DMP400007654	PGSC0003DMG400004301	PGSC0003DMC400007654	PGSC0003DMT400010985	1.1.1.1	PS.lightreaction.photosystem II.LHC-II	pgsc0003dmp400007654	moderately similar to ( 477) AT2G05100 | Symbols: LHCB2.1, LHCB2 | LHCB2.1; chlorophyll binding | chr2:1823449-1824331 REVERSEhighly similar to ( 513) CB23_TOBAC Chlorophyll a-b binding protein 36, chloroplast precursor (LHCII type I CAB-36) (LHCP) - Nicotiana tabacum (Common tobacco)moderately similar to ( 464) loc_os03g39610 12003.m35304 protein chlorophyll a-b binding protein, chloroplast prec…
CUST_52635_PI426222305	0.811042	0.02306	35.171	PGSC0003DMT400022700	Chlorophyll a/b binding protein		Chlorophyll a/b binding protein	PGSC0003DMP400015466	PGSC0003DMG400008804	PGSC0003DMC400015466	PGSC0003DMT400022700	1.1.1.1	PS.lightreaction.photosystem II.LHC-II	pgsc0003dmp400015466	moderately similar to ( 424) AT2G34430 | Symbols: LHB1B1, LHCB1.4 | LHB1B1; chlorophyll binding | chr2:14524818-14525618 FORWARDmoderately similar to ( 462) CB22_TOBAC Chlorophyll a-b binding protein 21, chloroplast precursor (LHCII type I CAB-21) (LHCP) - Nicotiana tabacum (Common tobacco)moderately similar to ( 416) loc_os01g52240 12001.m11398 protein chlorophyll a-b binding protein 2, chloropl…
CUST_30463_PI426222305	3.21277	0.101923	31.5215	PGSC0003DMT400069934	Serine/threonine-protein kinase Nek8	chr05	Serine/threonine-protein kinase Nek8	PGSC0003DMP400047263	PGSC0003DMG400027194	PGSC0003DMC400047263	PGSC0003DMT400069934	31.2	cell.division	pgsc0003dmp400047263	moderately similar to ( 313) AT3G55580 | Symbols: | regulator of chromosome condensation (RCC1) family protein | chr3:20612766-20615730 FORWARDmoderately similar to ( 311) loc_os01g62810 12001.m97558 protein expressed protein PGSC0003DMT400069934
CUST_47268_PI426222305	1.7531	0.0573842	30.5503	PGSC0003DMT400005075	Ring finger protein	chr11	Ring finger protein	PGSC0003DMP400003597	PGSC0003DMG400002007	PGSC0003DMC400003597	PGSC0003DMT400005075	29.5.11.4.2	protein.degradation.ubiquitin.E3.RING	pgsc0003dmp400003597	weakly similar to ( 110) AT2G35910 | Symbols: | zinc finger (C3HC4-type RING finger) family protein | chr2:15073225-15073878 REVERSEvery weakly similar to (97.4) loc_os03g57410 12003.m10659 protein RING-H2 finger protein ATL5D, putative, expressed PGSC0003DMT400005075
CUST_47354_PI426222305	0.990105	0.0364216	27.1846	PGSC0003DMT400021390	Chlorophyll a/b binding protein	chr02	Chlorophyll a/b binding protein	PGSC0003DMP400014556	PGSC0003DMG400008299	PGSC0003DMC400014556	PGSC0003DMT400021390	1.1.1.1	PS.lightreaction.photosystem II.LHC-II	pgsc0003dmp400014556	moderately similar to ( 438) AT2G34430 | Symbols: LHB1B1, LHCB1.4 | LHB1B1; chlorophyll binding | chr2:14524818-14525618 FORWARDmoderately similar to ( 477) CB22_TOBAC Chlorophyll a-b binding protein 21, chloroplast precursor (LHCII type I CAB-21) (LHCP) - Nicotiana tabacum (Common tobacco)moderately similar to ( 429) loc_os01g52240 12001.m11398 protein chlorophyll a-b binding protein 2, chloropl…	GO:0016021;GO:0009535;GO:0009523;GO:0009522	GO:0046872;GO:0016168	GO:0009765;GO:0018298
CUST_34931_PI426222305	1.71636	0.0640362	26.803	PGSC0003DMT400073086	Leucine-rich repeat family protein	chr02	Leucine-rich repeat family protein	PGSC0003DMP400049458	PGSC0003DMG401028427	PGSC0003DMC400049458	PGSC0003DMT400073086	30.2.11	signalling.receptor kinases.leucine rich repeat XI	pgsc0003dmp400049458	moderately similar to ( 306) AT4G18760 | Symbols: AtRLP51 | AtRLP51 (Receptor Like Protein 51); protein binding | chr4:10308163-10309458 REVERSEmoderately similar to ( 244) loc_os01g54630 12001.m11626 protein leucine-rich repeat family protein, putative, expressed PGSC0003DMT400073086
CUST_3617_PI426222305	2.30492	0.106677	21.6065	PGSC0003DMT400064276	Conserved gene of unknown function	chr02	Conserved gene of unknown function	PGSC0003DMP400043340	PGSC0003DMG400024972	PGSC0003DMC400043340	PGSC0003DMT400064276	35.2	not assigned.unknown	pgsc0003dmp400043340	weakly similar to ( 127) AT5G67370 | Symbols: | unknown protein | chr5:26877667-26879465 REVERSEweakly similar to ( 111) loc_os03g32490 12003.m08490 protein expressed protein PGSC0003DMT400064276
CUST_14680_PI426222305	1.2609	0.0584021	21.59	PGSC0003DMT400066542	Conserved gene of unknown function	chr01	Conserved gene of unknown function	PGSC0003DMP400044860	PGSC0003DMG400025860	PGSC0003DMC400044860	PGSC0003DMT400066542	35.2	not assigned.unknown	pgsc0003dmp400044860	highly similar to ( 593) AT2G15020 | Symbols: | unknown protein | chr2:6491706-6493286 REVERSEmoderately similar to ( 282) loc_os03g25850 12003.m07930 protein expressed protein PGSC0003DMT400066542
CUST_45794_PI426222305	1.27978	0.0626487	20.4279	PGSC0003DMT400050232	Chlorophyll a/b binding protein	chr03	Chlorophyll a/b binding protein	PGSC0003DMP400033906	PGSC0003DMG400019508	PGSC0003DMC400033906	PGSC0003DMT400050232	1.1.1.1	PS.lightreaction.photosystem II.LHC-II	pgsc0003dmp400033906	moderately similar to ( 444) AT3G47470 | Symbols: LHCA4, CAB4 | LHCA4 (LIGHT-HARVESTING CHLOROPHYLL-PROTEIN COMPLEX I SUBUNIT A4); chlorophyll binding | chr3:17493622-17494773 REVERSEmoderately similar to ( 231) CB12_PETHY Chlorophyll a-b binding protein, chloroplast precursor (LHCI type II CAB) - Petunia hybrida (Petunia)moderately similar to ( 385) loc_os08g33820 12008.m080044 protein chlorophy…	GO:0016021;GO:0009535;GO:0009523;GO:0009522	GO:0046872;GO:0016168	GO:0009765;GO:0018298
CUST_4641_PI426222305	1.37685	0.0689872	19.958	PGSC0003DMT400070461	2-oxoglutarate-dependent dioxygenase	chr11	2-oxoglutarate-dependent dioxygenase	PGSC0003DMP400047639	PGSC0003DMG401027394	PGSC0003DMC400047639	PGSC0003DMT400070461	17.5.1	hormone metabolism.ethylene.synthesis-degradation	pgsc0003dmp400047639	weakly similar to ( 135) AT1G55290 | Symbols: | oxidoreductase, 2OG-Fe(II) oxygenase family protein | chr1:20626208-20627397 REVERSEvery weakly similar to (82.4) loc_os03g03034 12003.m35589 protein flavonol synthase/flavanone 3-hydroxylase, putative, expressed PGSC0003DMT400070461
CUST_29513_PI426222305	1.3191	0.0673939	19.573	PGSC0003DMT400075868	Glucosyltransferase	chr04	Glucosyltransferase	PGSC0003DMP400051382	PGSC0003DMG400029497	PGSC0003DMC400051382	PGSC0003DMT400075868	26.2	misc.UDP glucosyl and glucoronyl transferases	pgsc0003dmp400051382	weakly similar to ( 152) AT5G26310 | Symbols: UGT72E3 | UGT72E3; UDP-glycosyltransferase/ coniferyl-alcohol glucosyltransferase/ transferase, transferring glycosyl groups | chr5:9234739-9236184 FORWARDmoderately similar to ( 372) ZOX_PHAVU Zeatin O-xylosyltransferase (EC 2.4.2.40) (Zeatin O-beta-D-xylosyltransferase) - Phaseolus vulgaris (Kidney bean) (French bean)moderately similar to ( 316) loc…
CUST_52636_PI426222305	1.0244	0.0558252	18.35	PGSC0003DMT400022698	Chlorophyll a/b binding protein		Chlorophyll a/b binding protein	PGSC0003DMP400015464	PGSC0003DMG400008804	PGSC0003DMC400015464	PGSC0003DMT400022698	1.1.1.1	PS.lightreaction.photosystem II.LHC-II	pgsc0003dmp400015464	moderately similar to ( 427) AT1G29930 | Symbols: CAB1, AB140, CAB140, LHCB1.3 | CAB1 (CHLOROPHYLL A/B BINDING PROTEIN 1); chlorophyll binding | chr1:10478071-10478874 FORWARDmoderately similar to ( 466) CB22_TOBAC Chlorophyll a-b binding protein 21, chloroplast precursor (LHCII type I CAB-21) (LHCP) - Nicotiana tabacum (Common tobacco)moderately similar to ( 419) loc_os01g52240 12001.m11398 prot…	GO:0016021;GO:0009535;GO:0009523;GO:0009522	GO:0046872;GO:0016168	GO:0009765;GO:0018298
CUST_16570_PI426222305	1.25947	0.0690231	18.2471	PGSC0003DMT400069555	Sigma factor	chr06	Sigma factor	PGSC0003DMP400046954	PGSC0003DMG400027038	PGSC0003DMC400046954	PGSC0003DMT400069555	27.2	RNA.transcription	pgsc0003dmp400046954	highly similar to ( 554) AT1G64860 | Symbols: SIGA, SIG1, SIG2, SIGB, RPOD1 | SIGA (SIGMA FACTOR A); DNA binding / DNA-directed RNA polymerase/ sigma factor/ transcription factor | chr1:24098497-24100746 FORWARDmoderately similar to ( 415) loc_os08g06630 12008.m26470 protein RNA polymerase sigma factor rpoD, putative, expressedPRK07406 PRK05901 RpoD PRK07921 PRK07405 PRK05949 PRK07598 PRK09210 PR…	GO:0009507	GO:0003700;GO:0003677;GO:0003899;GO:0016987	GO:0006355;GO:0071482;GO:0006352;GO:0071461;GO:0080005
CUST_29453_PI426222305	1.37885	0.083519	16.5095	PGSC0003DMT400075849	UDP-glucosyltransferase	chr04	UDP-glucosyltransferase	PGSC0003DMP400051373	PGSC0003DMG400029489	PGSC0003DMC400051373	PGSC0003DMT400075849	26.2	misc.UDP glucosyl and glucoronyl transferases	pgsc0003dmp400051373	weakly similar to ( 162) AT3G50740 | Symbols: UGT72E1 | UGT72E1 (UDP-glucosyl transferase 72E1); UDP-glycosyltransferase/ coniferyl-alcohol glucosyltransferase/ transferase, transferring glycosyl groups | chr3:18855348-18856811 REVERSEmoderately similar to ( 374) ZOX_PHAVU Zeatin O-xylosyltransferase (EC 2.4.2.40) (Zeatin O-beta-D-xylosyltransferase) - Phaseolus vulgaris (Kidney bean) (French bea…
CUST_47360_PI426222305	1.0386	0.0636231	16.3243	PGSC0003DMT400092927	Chlorophyll a/b binding protein	chr02	Chlorophyll a/b binding protein	PGSC0003DMP400064602	PGSC0003DMG400042498	PGSC0003DMC400064602	PGSC0003DMT400092927	1.1.1.1	PS.lightreaction.photosystem II.LHC-II	pgsc0003dmp400064602	moderately similar to ( 444) AT1G29930 | Symbols: CAB1, AB140, CAB140, LHCB1.3 | CAB1 (CHLOROPHYLL A/B BINDING PROTEIN 1); chlorophyll binding | chr1:10478071-10478874 FORWARDmoderately similar to ( 485) CB22_TOBAC Chlorophyll a-b binding protein 21, chloroplast precursor (LHCII type I CAB-21) (LHCP) - Nicotiana tabacum (Common tobacco)moderately similar to ( 436) loc_os01g52240 12001.m11398 prot…	GO:0016021;GO:0009535;GO:0009523;GO:0009522	GO:0046872;GO:0016168	GO:0009765;GO:0018298
CUST_28319_PI426222305	1.64027	0.10248	16.0058	PGSC0003DMT400044283	Proton gradient regulation 5	chr09	Proton gradient regulation 5	PGSC0003DMP400030037	PGSC0003DMG400017198	PGSC0003DMC400030037	PGSC0003DMT400044283	1.1.40	PS.lightreaction.cyclic electron flow-chlororespiration	pgsc0003dmp400030037	weakly similar to ( 145) AT2G05620 | Symbols: PGR5 | PGR5 (proton gradient regulation 5); electron carrier | chr2:2081204-2081687 REVERSEweakly similar to ( 129) loc_os08g45190 12008.m08489 protein PGR5, putative, expressed PGSC0003DMT400044283
CUST_39110_PI426222305	0.794394	0.0496462	16.0011	PGSC0003DMT400002842	Protein GIGANTEA	chr03	Protein GIGANTEA	PGSC0003DMP400002057	PGSC0003DMG400001110	PGSC0003DMC400002057	PGSC0003DMT400002842	35.2	not assigned.unknown	pgsc0003dmp400002057	PGSC0003DMT400002842
CUST_15620_PI426222305	1.4993	0.0937254	15.9967	PGSC0003DMT400004789	Cytochrome P450	chr09	Cytochrome P450	PGSC0003DMP400003394	PGSC0003DMG402001903	PGSC0003DMC400003394	PGSC0003DMT400004789	26.1	misc.cytochrome P450	pgsc0003dmp400003394	moderately similar to ( 260) AT4G31940 | Symbols: CYP82C4 | CYP82C4; electron carrier/ heme binding / iron ion binding / monooxygenase/ oxygen binding | chr4:15452040-15453966 FORWARDmoderately similar to ( 230) C82A3_SOYBN Cytochrome P450 82A3 (EC 1.14.-.-) (P450 CP6) - Glycine max (Soybean)weakly similar to ( 187) loc_os09g26980 12009.m05850 protein flavonoid 3-monooxygenase, putative, expresse…
CUST_895_PI426222305	1.06627	0.0720351	14.8021	PGSC0003DMT400026192	Cinnamoyl-CoA reductase	chr02	Cinnamoyl-CoA reductase	PGSC0003DMP400017892	PGSC0003DMG400010092	PGSC0003DMC400017892	PGSC0003DMT400026192	16.8.3	secondary metabolism.flavonoids.dihydroflavonols	pgsc0003dmp400017892	moderately similar to ( 236) AT5G14700 | Symbols: | cinnamoyl-CoA reductase-related | chr5:4740502-4743327 REVERSEweakly similar to ( 110) DFRA_VITVI Dihydroflavonol-4-reductase (EC 1.1.1.219) (DFR) (Dihydrokaempferol 4-reductase) - Vitis vinifera (Grape)moderately similar to ( 263) loc_os01g45200 12001.m10725 protein dihydroflavonol-4-reductase, putative, expressed PGSC0003DMT400026192
CUST_31290_PI426222305	0.768858	0.0523127	14.6974	PGSC0003DMT400034892	Chlorophyll a-b binding protein 3C, chloroplastic	chr03	Chlorophyll a-b binding protein 3C, chloroplastic	PGSC0003DMP400023738	PGSC0003DMG400013411	PGSC0003DMC400023738	PGSC0003DMT400034892	1.1.1.1	PS.lightreaction.photosystem II.LHC-II	pgsc0003dmp400023738	moderately similar to ( 439) AT1G29930 | Symbols: CAB1, AB140, CAB140, LHCB1.3 | CAB1 (CHLOROPHYLL A/B BINDING PROTEIN 1); chlorophyll binding | chr1:10478071-10478874 FORWARDmoderately similar to ( 480) CB24_TOBAC Chlorophyll a-b binding protein 40, chloroplast precursor (LHCII type I CAB-40) (LHCP) - Nicotiana tabacum (Common tobacco)moderately similar to ( 433) loc_os01g41710 12001.m42672 prot…
CUST_16725_PI426222305	2.78875	0.190357	14.6501	PGSC0003DMT400069497	Zinc finger B-box protein	chr06	Fructokinase 2	PGSC0003DMP400046914	PGSC0003DMG400027017	PGSC0003DMC400046914	PGSC0003DMT400069497	27.3.7	RNA.regulation of transcription.C2C2(Zn) CO-like, Constans-like zinc finger family	pgsc0003dmp400046914	weakly similar to ( 115) AT1G06040 | Symbols: STO | STO (SALT TOLERANCE); DNA binding / protein binding / transcription factor/ zinc ion binding | chr1:1828662-1829659 REVERSEweakly similar to ( 101) loc_os04g41560 12004.m101716 protein salt tolerance-like protein, putative, expressed PGSC0003DMT400069497
CUST_17656_PI426222305	1.59977	0.110762	14.4433	PGSC0003DMT400066809	Putative bHLH transcription factor	chr01	Putative bHLH transcription factor	PGSC0003DMP400045050	PGSC0003DMG400025976	PGSC0003DMC400045050	PGSC0003DMT400066809	35.2	not assigned.unknown	pgsc0003dmp400045050	PGSC0003DMT400066809
CUST_29422_PI426222305	1.51913	0.114448	13.2735	PGSC0003DMT400080552	Pentatricopeptide repeat-containing protein, chloroplastic	chr04	Pentatricopeptide repeat-containing protein, chloroplastic	PGSC0003DMP400054632	PGSC0003DMG400031369	PGSC0003DMC400054632	PGSC0003DMT400080552	33.99	development.unspecified	pgsc0003dmp400054632	moderately similar to ( 442) AT5G13770 | Symbols: | pentatricopeptide (PPR) repeat-containing protein | chr5:4445461-4447290 FORWARDweakly similar to ( 107) RF1_ORYSA Rf1 protein, mitochondrial precursor (PPR protein) (Fertility restorer) (Restorer for CMS) - Oryza sativa (Rice)moderately similar to ( 381) loc_os04g49350 12004.m09870 protein expressed protein PGSC0003DMT400080552
CUST_25349_PI426222305	1.87165	0.141121	13.2628	PGSC0003DMT400034791	Conserved gene of unknown function	chr11	Conserved gene of unknown function	PGSC0003DMP400023664	PGSC0003DMG400013367	PGSC0003DMC400023664	PGSC0003DMT400034791	35.2	not assigned.unknown	pgsc0003dmp400023664	PGSC0003DMT400034791
CUST_37646_PI426222305	1.48181	0.118878	12.4649	PGSC0003DMT400049550	Chlorophyll a-b binding protein 13, chloroplastic	chr07	Chlorophyll a-b binding protein 13, chloroplastic	PGSC0003DMP400033445	PGSC0003DMG400019248	PGSC0003DMC400033445	PGSC0003DMT400049550	1.1.1.1	PS.lightreaction.photosystem II.LHC-II	pgsc0003dmp400033445	moderately similar to ( 467) AT5G54270 | Symbols: LHCB3, LHCB3*1 | LHCB3 (LIGHT-HARVESTING CHLOROPHYLL B-BINDING PROTEIN 3); structural molecule | chr5:22038424-22039383 FORWARDmoderately similar to ( 445) CB23_HORVU Chlorophyll a-b binding protein of LHCII type III, chloroplast precursor (CAB) - Hordeum vulgare (Barley)moderately similar to ( 452) loc_os07g37550 12007.m079717 protein chlorophyll…
CUST_48457_PI426222305	0.975474	0.0784663	12.4318	PGSC0003DMT400055808	Indole-3-acetic acid-amido synthetase GH3.5	chr10	Indole-3-acetic acid-amido synthetase GH3.5	PGSC0003DMP400037584	PGSC0003DMG400021676	PGSC0003DMC400037584	PGSC0003DMT400055808	17.2.3	hormone metabolism.auxin.induced-regulated-responsive-activated	pgsc0003dmp400037584	weakly similar to ( 107) AT4G03400 | Symbols: DFL2, GH3-10 | DFL2 (DWARF IN LIGHT 2) | chr4:1497675-1499729 REVERSEvery weakly similar to (86.3) GH35_ORYSA Probable indole-3-acetic acid-amido synthetase GH3.5 (EC 6.3.2.-) (Auxin-responsive GH3-like protein 5) (OsGH3-5) - Oryza sativa (Rice)very weakly similar to (92.8) loc_os01g12160 12001.m07831 protein indole-3-acetic acid-amido synthetase GH3.…
CUST_19604_PI426222305	1.02838	0.0829324	12.4002	PGSC0003DMT400023321	Myb 12 transcription factor	chr01	Myb 12 transcription factor	PGSC0003DMP400015891	PGSC0003DMG400009033	PGSC0003DMC400015891	PGSC0003DMT400023321	27.3.25	RNA.regulation of transcription.MYB domain transcription factor family	pgsc0003dmp400015891	moderately similar to ( 225) AT2G47460 | Symbols: MYB12, ATMYB12, PFG1 | MYB12 (MYB DOMAIN PROTEIN 12); DNA binding / transcription activator/ transcription factor | chr2:19476438-19479242 FORWARDmoderately similar to ( 217) MYBP_MAIZE Myb-related protein P - Zea mays (Maize)weakly similar to ( 199) loc_os03g19120 12003.m07329 protein yellow seed1, putative PGSC0003DMT400023321		GO:0003677
CUST_24277_PI426222305	1.16233	0.0964812	12.0473	PGSC0003DMT400062509	Leaf protein	chr07	Leaf protein	PGSC0003DMP400042091	PGSC0003DMG400024327	PGSC0003DMC400042091	PGSC0003DMT400062509	29.4	protein.postranslational modification	pgsc0003dmp400042091	highly similar to ( 584) AT5G21222 | Symbols: | protein kinase family protein | chr5:7209422-7213700 FORWARDweakly similar to ( 191) RF1_ORYSA Rf1 protein, mitochondrial precursor (PPR protein) (Fertility restorer) (Restorer for CMS) - Oryza sativa (Rice)highly similar to ( 528) loc_os01g12810 12001.m150518 protein leaf protein, putative, expressed PGSC0003DMT400062509
CUST_47841_PI426222305	1.16578	0.0967818	12.0454	PGSC0003DMT400068293	Amino acid transporter	chr02	Amino acid transporter	PGSC0003DMP400046136	PGSC0003DMG400026549	PGSC0003DMC400046136	PGSC0003DMT400068293	34.3	transport.amino acids	pgsc0003dmp400046136	highly similar to ( 549) AT3G30390 | Symbols: | amino acid transporter family protein | chr3:11977112-11978827 REVERSEhighly similar to ( 508) loc_os06g42720 12006.m08803 protein amino acid transporter-like protein, putative, expressedAa_trans SdaC PGSC0003DMT400068293
CUST_47818_PI426222305	1.16505	0.0972004	11.986	PGSC0003DMT400068294	Amino acid transporter	chr02	Amino acid transporter	PGSC0003DMP400046137	PGSC0003DMG400026549	PGSC0003DMC400046137	PGSC0003DMT400068294	34.3	transport.amino acids	pgsc0003dmp400046137	highly similar to ( 600) AT3G30390 | Symbols: | amino acid transporter family protein | chr3:11977112-11978827 REVERSEhighly similar to ( 555) loc_os06g42720 12006.m08803 protein amino acid transporter-like protein, putative, expressedAa_trans SdaC PGSC0003DMT400068294	GO:0016021;GO:0005886;GO:0005773		GO:0006810;GO:0009987
CUST_21174_PI426222305	1.23362	0.107888	11.4343	PGSC0003DMT400020283	RNA-binding protein	chr12	RNA-binding protein	PGSC0003DMP400013823	PGSC0003DMG400007842	PGSC0003DMC400013823	PGSC0003DMT400020283	27.4	RNA.RNA binding	pgsc0003dmp400013823	moderately similar to ( 277) AT3G14450 | Symbols: CID9 | CID9 (CTC-Interacting Domain 9); RNA binding / protein binding | chr3:4849788-4851601 FORWARDmoderately similar to ( 261) loc_os01g11120 12001.m07732 protein CID11, putative, expressed PGSC0003DMT400020283		GO:0003723;GO:0000166	GO:0009987
CUST_35573_PI426222305	1.56848	0.137834	11.3795	PGSC0003DMT400062232	Pseudo response regulator	chr08	Pseudo response regulator	PGSC0003DMP400041887	PGSC0003DMG400024217	PGSC0003DMC400041887	PGSC0003DMT400062232	27.3.5	RNA.regulation of transcription.ARR	pgsc0003dmp400041887	moderately similar to ( 358) AT4G18020 | Symbols: | APRR2; transcription factor/ two-component response regulator | chr4:10003991-10006682 REVERSEweakly similar to ( 105) loc_os01g13740 12001.m42936 protein myb-like DNA-binding domain, SHAQKYF class family protein, expressed PGSC0003DMT400062232	GO:0005634	GO:0003700;GO:0003677;GO:0003682;GO:0000156	GO:0006355;GO:0035556;GO:0000160
CUST_2509_PI426222305	2.97727	0.26427	11.266	PGSC0003DMT400028712	MYB transcription factor	chr10	MYB transcription factor	PGSC0003DMP400019519	PGSC0003DMG400011048	PGSC0003DMC400019519	PGSC0003DMT400028712	27.3.26	RNA.regulation of transcription.MYB-related transcription factor family	pgsc0003dmp400019519	weakly similar to ( 103) AT3G09600 | Symbols: | myb family transcription factor | chr3:2946459-2948200 FORWARDvery weakly similar to (97.1) loc_os02g45670 12002.m100315 protein DNA binding protein, putative, expressed PGSC0003DMT400028712
CUST_3907_PI426222305	1.09304	0.0980385	11.1491	PGSC0003DMT400030871	Glucosyltransferase	chr12	Glucosyltransferase	PGSC0003DMP400020972	PGSC0003DMG400011829	PGSC0003DMC400020972	PGSC0003DMT400030871	16.8.3	secondary metabolism.flavonoids.dihydroflavonols	pgsc0003dmp400020972	weakly similar to ( 169) AT4G27570 | Symbols: | glycosyltransferase family protein | chr4:13763657-13765018 REVERSEweakly similar to ( 147) UFOG_PETHY Anthocyanidin 3-O-glucosyltransferase (EC 2.4.1.115) (Flavonol 3-O-glucosyltransferase) (UDP-glucose flavonoid 3-O-glucosyltransferase) (Anthocyanin rhamnosyl transferase) - Petunia hybrida (Petunia)weakly similar to ( 123) loc_os11g27370 12011.m06…
CUST_34326_PI426222305	1.48961	0.135749	10.9732	PGSC0003DMT400082752	Heat stress transcription factor HSFA9	chr07	Heat stress transcription factor HSFA9	PGSC0003DMP400055694	PGSC0003DMG400032793	PGSC0003DMC400055694	PGSC0003DMT400082752
CUST_23818_PI426222305	0.978433	0.0899892	10.8728	PGSC0003DMT400021173	Glucosyltransferase	chr08	Glucosyltransferase	PGSC0003DMP400014419	PGSC0003DMG400008201	PGSC0003DMC400014419	PGSC0003DMT400021173	16.8.3	secondary metabolism.flavonoids.dihydroflavonols	pgsc0003dmp400014419	weakly similar to ( 134) AT4G27570 | Symbols: | glycosyltransferase family protein | chr4:13763657-13765018 REVERSEweakly similar to ( 102) UFOG_PETHY Anthocyanidin 3-O-glucosyltransferase (EC 2.4.1.115) (Flavonol 3-O-glucosyltransferase) (UDP-glucose flavonoid 3-O-glucosyltransferase) (Anthocyanin rhamnosyl transferase) - Petunia hybrida (Petunia)very weakly similar to (89.0) loc_os11g27370 1201…		GO:0016758	GO:0008152
CUST_48945_PI426222305	1.28398	0.120426	10.6619	PGSC0003DMT400065311	Apetala 2	chr11	Apetala 2	PGSC0003DMP400044036	PGSC0003DMG400025390	PGSC0003DMC400044036	PGSC0003DMT400065311	35.2	not assigned.unknown	pgsc0003dmp400044036	PGSC0003DMT400065311
CUST_24237_PI426222305	1.2534	0.118007	10.6214	PGSC0003DMT400062508	Leaf protein	chr07	Leaf protein	PGSC0003DMP400042090	PGSC0003DMG400024327	PGSC0003DMC400042090	PGSC0003DMT400062508	29.4	protein.postranslational modification	pgsc0003dmp400042090	moderately similar to ( 237) AT5G21222 | Symbols: | protein kinase family protein | chr5:7209422-7213700 FORWARDvery weakly similar to ( 100) RF1_ORYSA Rf1 protein, mitochondrial precursor (PPR protein) (Fertility restorer) (Restorer for CMS) - Oryza sativa (Rice)moderately similar to ( 226) loc_os01g12810 12001.m150518 protein leaf protein, putative, expressed PGSC0003DMT400062508
CUST_18078_PI426222305	1.38785	0.131149	10.5823	PGSC0003DMT400071039	Heme-binding protein	chr07	Heme-binding protein	PGSC0003DMP400048035	PGSC0003DMG400027630	PGSC0003DMC400048035	PGSC0003DMT400071039	19.99	tetrapyrrole synthesis.unspecified	pgsc0003dmp400048035	weakly similar to ( 147) AT1G17100 | Symbols: | SOUL heme-binding family protein | chr1:5844766-5845539 FORWARDweakly similar to ( 157) loc_os01g11230 12001.m150508 protein heme-binding protein 2, putative, expressedSOUL PGSC0003DMT400071039
CUST_40314_PI426222305	0.967809	0.0916036	10.5652	PGSC0003DMT400048372	Gigantea	chr03	Protein GIGANTEA	PGSC0003DMP400032754	PGSC0003DMG400018791	PGSC0003DMC400032754	PGSC0003DMT400048372	33.99	development.unspecified	pgsc0003dmp400032754	weakly similar to ( 129) AT1G22770 | Symbols: GI, FB | GI (GIGANTEA) | chr1:8062398-8067447 FORWARDweakly similar to ( 134) GIGAN_ORYSA Protein GIGANTEA - Oryza sativa (Rice)weakly similar to ( 134) loc_os01g08700 12001.m42893 protein GIGANTEA protein, putative, expressed PGSC0003DMT400048372
CUST_37175_PI426222305	3.01581	0.303199	9.94663	PGSC0003DMT400029980	Conserved gene of unknown function	chr04	Conserved gene of unknown function	PGSC0003DMP400020377	PGSC0003DMG400011508	PGSC0003DMC400020377	PGSC0003DMT400029980	35.2	not assigned.unknown	pgsc0003dmp400020377	PGSC0003DMT400029980
CUST_34878_PI426222305	1.48237	0.150759	9.83272	PGSC0003DMT400073089	H2B histone-fold	chr02	Leucine-rich repeat family protein	PGSC0003DMP400049459	PGSC0003DMG401028427	PGSC0003DMC400049459	PGSC0003DMT400073089	35.2	not assigned.unknown	pgsc0003dmp400049459	PGSC0003DMT400073089
CUST_26251_PI426222305	3.619	0.37098	9.75525	PGSC0003DMT400041790	Conserved gene of unknown function	chr11	Conserved gene of unknown function	PGSC0003DMP400028318	PGSC0003DMG400016210	PGSC0003DMC400028318	PGSC0003DMT400041790	35.2	not assigned.unknown	pgsc0003dmp400028318	weakly similar to ( 147) AT4G24380 | Symbols: | unknown protein | chr4:12612554-12613310 FORWARDweakly similar to ( 142) loc_os04g37710 12004.m08760 protein expressed protein PGSC0003DMT400041790
CUST_34330_PI426222305	1.31718	0.135839	9.69666	PGSC0003DMT400082751	Heat shock factor	chr07	Heat stress transcription factor HSFA9	PGSC0003DMP400055693	PGSC0003DMG400032793	PGSC0003DMC400055693	PGSC0003DMT400082751	27.3.23	RNA.regulation of transcription.HSF,Heat-shock transcription factor family	pgsc0003dmp400055693	weakly similar to ( 114) AT2G26150 | Symbols: ATHSFA2, HSFA2 | ATHSFA2; DNA binding / transcription factor | chr2:11136052-11137217 FORWARDweakly similar to ( 101) loc_os03g63750 12003.m11243 protein heat shock factor protein HSF8, putative, expressed PGSC0003DMT400082751
CUST_2604_PI426222305	1.17749	0.121455	9.69486	PGSC0003DMT400092392	Soul heme-binding family protein	chr10	Soul heme-binding family protein	PGSC0003DMP400064067	PGSC0003DMG400041963	PGSC0003DMC400064067	PGSC0003DMT400092392	35.2	not assigned.unknown	pgsc0003dmp400064067	moderately similar to ( 239) AT2G37970 | Symbols: SOUL-1 | SOUL-1; binding | chr2:15891027-15891704 FORWARDmoderately similar to ( 218) loc_os01g63210 12001.m12438 protein expressed proteinSOUL PGSC0003DMT400092392
CUST_9802_PI426222305	1.56381	0.161394	9.68934	PGSC0003DMT400016584	APETALA2	chr05	APETALA2	PGSC0003DMP400011493	PGSC0003DMG400006482	PGSC0003DMC400011493	PGSC0003DMT400016584	27.3.3	RNA.regulation of transcription.AP2/EREBP, APETALA2/Ethylene-responsive element binding protein family	pgsc0003dmp400011493	weakly similar to ( 198) AT4G36920 | Symbols: AP2, FLO2, FL1 | AP2 (APETALA 2); transcription factor | chr4:17400998-17403140 FORWARDvery weakly similar to (89.0) BBM1_BRANA Protein BABY BOOM 1 (BnBBM1) - Brassica napus (Rape)weakly similar to ( 199) loc_os04g55560 12004.m35488 protein AP2 domain containing protein, expressedAP2 AP2 PGSC0003DMT400016584
CUST_24273_PI426222305	1.62919	0.171742	9.48625	PGSC0003DMT400062510	Leaf protein	chr07	Leaf protein	PGSC0003DMP400042092	PGSC0003DMG400024327	PGSC0003DMC400042092	PGSC0003DMT400062510	29.4	protein.postranslational modification	pgsc0003dmp400042092	highly similar to ( 602) AT5G21222 | Symbols: | protein kinase family protein | chr5:7209422-7213700 FORWARDweakly similar to ( 192) RF1_ORYSA Rf1 protein, mitochondrial precursor (PPR protein) (Fertility restorer) (Restorer for CMS) - Oryza sativa (Rice)highly similar to ( 541) loc_os01g12810 12001.m150518 protein leaf protein, putative, expressed PGSC0003DMT400062510
CUST_17514_PI426222305	1.33187	0.143537	9.27897	PGSC0003DMT400001572	Gene of unknown function	chr03	Pseudo-response regulator 5	PGSC0003DMP400001174	PGSC0003DMG400000584	PGSC0003DMC400001174	PGSC0003DMT400001572	35.2	not assigned.unknown	pgsc0003dmp400001174	PGSC0003DMT400001572
CUST_9770_PI426222305	1.37926	0.158991	8.67504	PGSC0003DMT400016585	APETALA2	chr03	APETALA2	PGSC0003DMP400011494	PGSC0003DMG400006482	PGSC0003DMC400011494	PGSC0003DMT400016585	27.3.3	RNA.regulation of transcription.AP2/EREBP, APETALA2/Ethylene-responsive element binding protein family	pgsc0003dmp400011494	moderately similar to ( 336) AT4G36920 | Symbols: AP2, FLO2, FL1 | AP2 (APETALA 2); transcription factor | chr4:17400998-17403140 FORWARDweakly similar to ( 141) BBM1_BRANA Protein BABY BOOM 1 (BnBBM1) - Brassica napus (Rape)moderately similar to ( 309) loc_os04g55560 12004.m35488 protein AP2 domain containing protein, expressedAP2 AP2 PGSC0003DMT400016585	GO:0005634	GO:0003700;GO:0003677	GO:0006355
CUST_47369_PI426222305	0.859596	0.0996259	8.62823	PGSC0003DMT400021422	Chlorophyll a/b binding protein	chr02	Chlorophyll a/b binding protein	PGSC0003DMP400014577	PGSC0003DMG400008309	PGSC0003DMC400014577	PGSC0003DMT400021422	1.1.1.1	PS.lightreaction.photosystem II.LHC-II	pgsc0003dmp400014577	moderately similar to ( 447) AT1G29930 | Symbols: CAB1, AB140, CAB140, LHCB1.3 | CAB1 (CHLOROPHYLL A/B BINDING PROTEIN 1); chlorophyll binding | chr1:10478071-10478874 FORWARDmoderately similar to ( 487) CB22_TOBAC Chlorophyll a-b binding protein 21, chloroplast precursor (LHCII type I CAB-21) (LHCP) - Nicotiana tabacum (Common tobacco)moderately similar to ( 439) loc_os01g52240 12001.m11398 prot…	GO:0016021;GO:0009535;GO:0009523;GO:0009522	GO:0046872;GO:0016168	GO:0009765;GO:0018298
CUST_38125_PI426222305	1.01741	0.118386	8.59396	PGSC0003DMT400054848	Gibberellin 2-oxidase 3	chr10	Gibberellin 2-oxidase 3	PGSC0003DMP400036894	PGSC0003DMG400021292	PGSC0003DMC400036894	PGSC0003DMT400054848	17.5.1	hormone metabolism.ethylene.synthesis-degradation	pgsc0003dmp400036894	moderately similar to ( 392) AT1G30040 | Symbols: ATGA2OX2 | ATGA2OX2 (GIBBERELLIN 2-OXIDASE); gibberellin 2-beta-dioxygenase | chr1:10537769-10538781 FORWARDmoderately similar to ( 437) G2OX1_PEA Gibberellin 2-beta-dioxygenase 1 (EC 1.14.11.13) (Gibberellin 2-beta-hydroxylase 1) (Gibberellin 2-oxidase 1) (GA 2-oxidase 1) (Protein SLENDER) - Pisum sativum (Garden pea)moderately similar to ( 347) …	GO:0016023	GO:0005506;GO:0016702;GO:0045543	GO:0055114;GO:0032940;GO:0009686;GO:0045487
CUST_47355_PI426222305	0.951612	0.111053	8.56896	PGSC0003DMT400021388	Chlorophyll a-b binding protein 1B, chloroplastic	chr02	Chlorophyll a-b binding protein 1B, chloroplastic	PGSC0003DMP400014554	PGSC0003DMG400008297	PGSC0003DMC400014554	PGSC0003DMT400021388	1.1.1.1	PS.lightreaction.photosystem II.LHC-II	pgsc0003dmp400014554	moderately similar to ( 291) AT3G27690 | Symbols: LHCB2.4, LHCB2.3, LHCB2 | LHCB2.3; chlorophyll binding | chr3:10256002-10256921 FORWARDmoderately similar to ( 313) CB24_TOBAC Chlorophyll a-b binding protein 40, chloroplast precursor (LHCII type I CAB-40) (LHCP) - Nicotiana tabacum (Common tobacco)moderately similar to ( 306) loc_os01g52240 12001.m11398 protein chlorophyll a-b binding protein 2,…	GO:0016021;GO:0009535;GO:0009523;GO:0009522	GO:0046872;GO:0016168	GO:0009765;GO:0018298
CUST_41266_PI426222305	1.31782	0.153829	8.56681	PGSC0003DMT400074239	Conserved gene of unknown function	chr03	Conserved gene of unknown function	PGSC0003DMP400050266	PGSC0003DMG402028848	PGSC0003DMC400050266	PGSC0003DMT400074239	35.2	not assigned.unknown	pgsc0003dmp400050266	PGSC0003DMT400074239
CUST_25710_PI426222305	2.5151	0.295319	8.51654	PGSC0003DMT400029320	Conserved gene of unknown function	chr10	Conserved gene of unknown function	PGSC0003DMP400019954	PGSC0003DMG400011267	PGSC0003DMC400019954	PGSC0003DMT400029320	35.2	not assigned.unknown	pgsc0003dmp400019954	weakly similar to ( 122) AT3G61920 | Symbols: | unknown protein | chr3:22932638-22933201 REVERSE PGSC0003DMT400029320
CUST_36815_PI426222305	1.7214	0.208049	8.274	PGSC0003DMT400015783	Chloroplast zebra-necrosis protein	chr01	Chloroplast zebra-necrosis protein	PGSC0003DMP400010944	PGSC0003DMG400006169	PGSC0003DMC400010944	PGSC0003DMT400015783	34.12	transport.metal	pgsc0003dmp400010944	moderately similar to ( 325) AT2G16800 | Symbols: | high-affinity nickel-transport family protein | chr2:7285824-7287188 FORWARDmoderately similar to ( 296) loc_os06g02580 12006.m04991 protein nickel ion transporter, putative, expressedNicO PGSC0003DMT400015783
CUST_52634_PI426222305	0.817688	0.100916	8.10262	PGSC0003DMT400022699	Chlorophyll a/b binding protein		Chlorophyll a/b binding protein	PGSC0003DMP400015465	PGSC0003DMG400008804	PGSC0003DMC400015465	PGSC0003DMT400022699	1.1.1.1	PS.lightreaction.photosystem II.LHC-II	pgsc0003dmp400015465	moderately similar to ( 446) AT1G29930 | Symbols: CAB1, AB140, CAB140, LHCB1.3 | CAB1 (CHLOROPHYLL A/B BINDING PROTEIN 1); chlorophyll binding | chr1:10478071-10478874 FORWARDmoderately similar to ( 487) CB22_TOBAC Chlorophyll a-b binding protein 21, chloroplast precursor (LHCII type I CAB-21) (LHCP) - Nicotiana tabacum (Common tobacco)moderately similar to ( 439) loc_os01g52240 12001.m11398 prot…
CUST_17322_PI426222305	2.47523	0.307612	8.04659	PGSC0003DMT400008496	ACI112	chr01	ACI112	PGSC0003DMP400005896	PGSC0003DMG402003286	PGSC0003DMC400005896	PGSC0003DMT400008496	35.2	not assigned.unknown	pgsc0003dmp400005896	PGSC0003DMT400008496
CUST_1459_PI426222305	0.801477	0.100282	7.99221	PGSC0003DMT400026191	Cinnamoyl-CoA reductase	chr02	Cinnamoyl-CoA reductase	PGSC0003DMP400017891	PGSC0003DMG400010092	PGSC0003DMC400017891	PGSC0003DMT400026191	16.8.3	secondary metabolism.flavonoids.dihydroflavonols	pgsc0003dmp400017891	moderately similar to ( 201) AT5G14700 | Symbols: | cinnamoyl-CoA reductase-related | chr5:4740502-4743327 REVERSEvery weakly similar to (93.2) DFRA_VITVI Dihydroflavonol-4-reductase (EC 1.1.1.219) (DFR) (Dihydrokaempferol 4-reductase) - Vitis vinifera (Grape)moderately similar to ( 214) loc_os01g45200 12001.m10725 protein dihydroflavonol-4-reductase, putative, expressed PGSC0003DMT400026191
CUST_39666_PI426222305	0.904801	0.113429	7.97683	PGSC0003DMT400058738	UDP-glucosyltransferase	chr10	UDP-glucosyltransferase	PGSC0003DMP400039566	PGSC0003DMG400022818	PGSC0003DMC400039566	PGSC0003DMT400058738	26.2	misc.UDP glucosyl and glucoronyl transferases	pgsc0003dmp400039566	moderately similar to ( 261) AT4G27570 | Symbols: | glycosyltransferase family protein | chr4:13763657-13765018 REVERSEmoderately similar to ( 234) UFOG_PETHY Anthocyanidin 3-O-glucosyltransferase (EC 2.4.1.115) (Flavonol 3-O-glucosyltransferase) (UDP-glucose flavonoid 3-O-glucosyltransferase) (Anthocyanin rhamnosyl transferase) - Petunia hybrida (Petunia)weakly similar to ( 173) loc_os11g26950 1…
CUST_51683_PI426222305	3.87247	0.48848	7.92759	PGSC0003DMT400093792	UDP-glucose:glucosyltransferase		UDP-glucose:glucosyltransferase	PGSC0003DMP400065467	PGSC0003DMG400043363	PGSC0003DMC400065467	PGSC0003DMT400093792	26.2	misc.UDP glucosyl and glucoronyl transferases	pgsc0003dmp400065467	weakly similar to ( 166) AT5G65550 | Symbols: | UDP-glucoronosyl/UDP-glucosyl transferase family protein | chr5:26198410-26199810 REVERSEweakly similar to ( 143) ZOX_PHAVU Zeatin O-xylosyltransferase (EC 2.4.2.40) (Zeatin O-beta-D-xylosyltransferase) - Phaseolus vulgaris (Kidney bean) (French bean)weakly similar to ( 183) loc_os07g47550 12007.m08972 protein anthocyanidin 3-O-glucosyltransferase, …
CUST_17542_PI426222305	1.4903	0.191642	7.77647	PGSC0003DMT400001573	Pseudo-response regulator 5	chr03	Pseudo-response regulator 5	PGSC0003DMP400001175	PGSC0003DMG400000584	PGSC0003DMC400001175	PGSC0003DMT400001573	27.3.66	RNA.regulation of transcription.Psudo ARR transcription factor family	pgsc0003dmp400001175	moderately similar to ( 257) AT5G24470 | Symbols: APRR5, PRR5 | APRR5 (ARABIDOPSIS PSEUDO-RESPONSE REGULATOR 5); transcription regulator/ two-component response regulator | chr5:8356204-8358873 REVERSEmoderately similar to ( 313) PRR95_ORYSA Two-component response regulator-like PRR95 (Pseudo-response regulator 95) (OsPRR95) - Oryza sativa (Rice)moderately similar to ( 313) loc_os09g36220 12009.m…
CUST_17236_PI426222305	2.74377	0.353235	7.76754	PGSC0003DMT400008500	ACI112	chr01	ACI112	PGSC0003DMP400005899	PGSC0003DMG402003286	PGSC0003DMC400005899	PGSC0003DMT400008500	35.2	not assigned.unknown	pgsc0003dmp400005899	PGSC0003DMT400008500
CUST_37190_PI426222305	4.48646	0.58979	7.60688	PGSC0003DMT400029985	Conserved gene of unknown function	chr04	Conserved gene of unknown function	PGSC0003DMP400020382	PGSC0003DMG400011508	PGSC0003DMC400020382	PGSC0003DMT400029985	35.2	not assigned.unknown	pgsc0003dmp400020382	PGSC0003DMT400029985
CUST_29374_PI426222305	1.3738	0.181604	7.56483	PGSC0003DMT400080553	Pentatricopeptide repeat-containing protein, chloroplastic	chr04	Pentatricopeptide repeat-containing protein, chloroplastic	PGSC0003DMP400054633	PGSC0003DMG400031369	PGSC0003DMC400054633	PGSC0003DMT400080553	33.99	development.unspecified	pgsc0003dmp400054633	highly similar to ( 576) AT5G13770 | Symbols: | pentatricopeptide (PPR) repeat-containing protein | chr5:4445461-4447290 FORWARDweakly similar to ( 117) RF1_ORYSA Rf1 protein, mitochondrial precursor (PPR protein) (Fertility restorer) (Restorer for CMS) - Oryza sativa (Rice)moderately similar to ( 493) loc_os04g49350 12004.m09870 protein expressed protein PGSC0003DMT400080553
CUST_32900_PI426222305	1.19746	0.158488	7.55554	PGSC0003DMT400013513	Nitrogen fixation protein nifU	chr05	Nitrogen fixation protein nifU	PGSC0003DMP400009367	PGSC0003DMG400005276	PGSC0003DMC400009367	PGSC0003DMT400013513	29.8	protein.assembly and cofactor ligation	pgsc0003dmp400009367	weakly similar to ( 165) AT4G25910 | Symbols: NFU3, ATCNFU3 | NFU3; structural molecule | chr4:13164128-13165094 FORWARDweakly similar to ( 119) NIFU1_ORYSA NifU-like protein 1, chloroplast precursor (OsNifu1) - Oryza sativa (Rice)weakly similar to ( 167) loc_os06g47940 12006.m09320 protein NFU3, putative, expressed PGSC0003DMT400013513		GO:0005506;GO:0051536	GO:0016226
CUST_4605_PI426222305	1.18101	0.156421	7.5502	PGSC0003DMT400070458	2-oxoglutarate-dependent dioxygenase	chr11	2-oxoglutarate-dependent dioxygenase	PGSC0003DMP400047636	PGSC0003DMG400027392	PGSC0003DMC400047636	PGSC0003DMT400070458	17.5.1	hormone metabolism.ethylene.synthesis-degradation	pgsc0003dmp400047636	moderately similar to ( 321) AT1G55290 | Symbols: | oxidoreductase, 2OG-Fe(II) oxygenase family protein | chr1:20626208-20627397 REVERSEweakly similar to ( 141) FLS_SOLTU Flavonol synthase/flavanone 3-hydroxylase (EC 1.14.11.23) (EC 1.14.11.9) (FLS) - Solanum tuberosum (Potato)weakly similar to ( 162) loc_os06g06720 12006.m05397 protein flavonol synthase/flavanone 3-hydroxylase, putative, express…
CUST_5372_PI426222305	1.25399	0.167318	7.49465	PGSC0003DMT400009327	COL domain class transcription factor	chr09	COL domain class transcription factor	PGSC0003DMP400006479	PGSC0003DMG400003625	PGSC0003DMC400006479	PGSC0003DMT400009327	27.3.7	RNA.regulation of transcription.C2C2(Zn) CO-like, Constans-like zinc finger family	pgsc0003dmp400006479	weakly similar to ( 186) AT4G38960 | Symbols: | zinc finger (B-box type) family protein | chr4:18162300-18163045 FORWARDmoderately similar to ( 204) loc_os09g35880 12009.m06539 protein salt tolerance-like protein, putative, expressed PGSC0003DMT400009327
CUST_31651_PI426222305	1.59382	0.215271	7.40378	PGSC0003DMT400035057	Conserved gene of unknown function	chr05	Conserved gene of unknown function	PGSC0003DMP400023843	PGSC0003DMG400013481	PGSC0003DMC400023843	PGSC0003DMT400035057	20.2.3	stress.abiotic.drought/salt	pgsc0003dmp400023843	moderately similar to ( 209) AT1G23550 | Symbols: SRO2 | SRO2 (SIMILAR TO RCD ONE 2); NAD+ ADP-ribosyltransferase | chr1:8350912-8352232 FORWARDweakly similar to ( 140) loc_os03g63770 12003.m101579 protein RCD1, putative, expressed PGSC0003DMT400035057
CUST_16700_PI426222305	2.02894	0.275	7.37795	PGSC0003DMT400069498	Fructokinase 2	chr06	Fructokinase 2	PGSC0003DMP400046915	PGSC0003DMG400027017	PGSC0003DMC400046915	PGSC0003DMT400069498	27.3.7	RNA.regulation of transcription.C2C2(Zn) CO-like, Constans-like zinc finger family	pgsc0003dmp400046915	moderately similar to ( 239) AT1G06040 | Symbols: STO | STO (SALT TOLERANCE); DNA binding / protein binding / transcription factor/ zinc ion binding | chr1:1828662-1829659 REVERSEweakly similar to ( 192) loc_os04g41560 12004.m101716 protein salt tolerance-like protein, putative, expressed PGSC0003DMT400069498	GO:0005634	GO:0003700;GO:0003677;GO:0008270	GO:0009640;GO:0009651
CUST_43205_PI426222305	1.54973	0.211413	7.33033	PGSC0003DMT400042714	ATGCN5	chr04	ATGCN5	PGSC0003DMP400028983	PGSC0003DMG400016576	PGSC0003DMC400028983	PGSC0003DMT400042714	34.16	transport.ABC transporters and multidrug resistance systems	pgsc0003dmp400028983	highly similar to ( 894) AT5G64840 | Symbols: ATGCN5 | ATGCN5 (A. THALIANA GENERAL CONTROL NON-REPRESSIBLE 5); transporter | chr5:25916956-25919693 REVERSEhighly similar to ( 789) loc_os11g39020 12011.m07750 protein expressed proteinUup PRK11819 PRK11147 PRK10636 COG1123 ABCF_EF-3 ABC_tran MglA ABC_cobalt_CbiO_domain1 CcmA COG3845 ABC_Iron-Siderophores_B12_Hemin FepC ABC_Metallic_Cations ZnuC COG…
CUST_41103_PI426222305	1.25807	0.173579	7.24787	PGSC0003DMT400004369	Pentatricopeptide repeat-containing protein, chloroplastic	chr09	Pentatricopeptide repeat-containing protein, chloroplastic	PGSC0003DMP400003116	PGSC0003DMG400001735	PGSC0003DMC400003116	PGSC0003DMT400004369	27.1	RNA.processing	pgsc0003dmp400003116	highly similar to ( 885) AT3G09650 | Symbols: HCF152, CRM3 | HCF152 (HIGH CHLOROPHYLL FLUORESCENCE 152); mRNA binding | chr3:2958704-2961040 FORWARDweakly similar to ( 161) RF1_ORYSA Rf1 protein, mitochondrial precursor (PPR protein) (Fertility restorer) (Restorer for CMS) - Oryza sativa (Rice)highly similar to ( 630) loc_os12g01210 12012.m04125 protein HCF152, putative, expressed PGSC0003DMT4000…
CUST_23981_PI426222305	1.97633	0.277903	7.11157	PGSC0003DMT400032715	Conserved gene of unknown function	chr01	Conserved gene of unknown function	PGSC0003DMP400022235	PGSC0003DMG400012562	PGSC0003DMC400022235	PGSC0003DMT400032715	35.2	not assigned.unknown	pgsc0003dmp400022235	weakly similar to ( 119) AT5G64170 | Symbols: | dentin sialophosphoprotein-related | chr5:25672904-25675934 REVERSEvery weakly similar to (87.4) loc_os03g27019 12003.m34874 protein expressed protein PGSC0003DMT400032715
CUST_16411_PI426222305	1.70248	0.241097	7.06139	PGSC0003DMT400089399	Conserved gene of unknown function	chr04	Conserved gene of unknown function	PGSC0003DMP400061074	PGSC0003DMG400038970	PGSC0003DMC400061074	PGSC0003DMT400089399	26.24	misc.GCN5-related N-acetyltransferase	pgsc0003dmp400061074	weakly similar to ( 142) AT3G22560 | Symbols: | GCN5-related N-acetyltransferase (GNAT) family protein | chr3:7998915-7999442 REVERSEvery weakly similar to (96.7) loc_os03g58010 12003.m10713 protein N-acetyltransferase, putative, expressed PGSC0003DMT400089399
CUST_48430_PI426222305	1.0734	0.15414	6.96382	PGSC0003DMT400055809	Indole-3-acetic acid-amido synthetase GH3.5	chr10	Indole-3-acetic acid-amido synthetase GH3.5	PGSC0003DMP400037585	PGSC0003DMG400021676	PGSC0003DMC400037585	PGSC0003DMT400055809	17.2.3	hormone metabolism.auxin.induced-regulated-responsive-activated	pgsc0003dmp400037585	highly similar to ( 847) AT4G03400 | Symbols: DFL2, GH3-10 | DFL2 (DWARF IN LIGHT 2) | chr4:1497675-1499729 REVERSEhighly similar to ( 605) GH35_ORYSA Probable indole-3-acetic acid-amido synthetase GH3.5 (EC 6.3.2.-) (Auxin-responsive GH3-like protein 5) (OsGH3-5) - Oryza sativa (Rice)highly similar to ( 605) loc_os05g50890 12005.m27991 protein indole-3-acetic acid-amido synthetase GH3.5, putativ…	GO:0009507;GO:0005773	GO:0080123;GO:0070566	GO:0009733;GO:0009861;GO:0009627;GO:0009864;GO:0009585;GO:0010193;GO:0009694;GO:0031348;GO:0009640;GO:0010119
CUST_24254_PI426222305	1.22227	0.176697	6.91731	PGSC0003DMT400062512	Leaf protein	chr07	Leaf protein	PGSC0003DMP400042094	PGSC0003DMG400024327	PGSC0003DMC400042094	PGSC0003DMT400062512	29.4	protein.postranslational modification	pgsc0003dmp400042094	highly similar to ( 607) AT5G21222 | Symbols: | protein kinase family protein | chr5:7209422-7213700 FORWARDweakly similar to ( 195) RF1_ORYSA Rf1 protein, mitochondrial precursor (PPR protein) (Fertility restorer) (Restorer for CMS) - Oryza sativa (Rice)highly similar to ( 546) loc_os01g12810 12001.m150518 protein leaf protein, putative, expressed PGSC0003DMT400062512
CUST_29461_PI426222305	1.16818	0.172789	6.76074	PGSC0003DMT400075699	Conserved gene of unknown function	chr04	Conserved gene of unknown function	PGSC0003DMP400051281	PGSC0003DMG401029444	PGSC0003DMC400051281	PGSC0003DMT400075699	30.2.17	signalling.receptor kinases.DUF 26	pgsc0003dmp400051281	weakly similar to ( 145) AT1G11300 | Symbols: | ATP binding / carbohydrate binding / kinase/ protein kinase/ protein serine/threonine kinase/ protein tyrosine kinase/ sugar binding | chr1:3794389-3800719 FORWARDweakly similar to ( 144) loc_os07g30510 12007.m07319 protein receptor-like protein kinase, putative PGSC0003DMT400075699
CUST_24367_PI426222305	4.85448	0.719126	6.75053	PGSC0003DMT400034275	DNA binding protein	chr12	DNA binding protein	PGSC0003DMP400023314	PGSC0003DMG400013178	PGSC0003DMC400023314	PGSC0003DMT400034275	35.2	not assigned.unknown	pgsc0003dmp400023314	PGSC0003DMT400034275
CUST_38644_PI426222305	1.19854	0.181931	6.58788	PGSC0003DMT400076270	Protein ABC1, mitochondrial	chr09	Protein ABC1, mitochondrial	PGSC0003DMP400051657	PGSC0003DMG400029652	PGSC0003DMC400051657	PGSC0003DMT400076270	34.16	transport.ABC transporters and multidrug resistance systems	pgsc0003dmp400051657	nearly identical (1106) AT3G24190 | Symbols: | ABC1 family protein | chr3:8743319-8747703 FORWARDnearly identical (1041) loc_os02g57160 12002.m10738 protein ABC-1, putative, expressedAarF ubiB PGSC0003DMT400076270
CUST_15392_PI426222305	1.175	0.179364	6.55093	PGSC0003DMT400073685	DNA photolyase	chr12	DNA photolyase	PGSC0003DMP400049864	PGSC0003DMG400028620	PGSC0003DMC400049864	PGSC0003DMT400073685	20.2	stress.abiotic	pgsc0003dmp400049864	moderately similar to ( 291) AT3G15620 | Symbols: UVR3 | UVR3 (UV REPAIR DEFECTIVE 3); DNA (6-4) photolyase | chr3:5294201-5296548 REVERSEweakly similar to ( 165) loc_os02g10990 12002.m06397 protein UVR3, putative, expressedDNA_photolyase PhrB PGSC0003DMT400073685
CUST_42774_PI426222305	2.01539	0.316259	6.37257	PGSC0003DMT400002125	RAV transcription factor	chr05	RAV transcription factor	PGSC0003DMP400001547	PGSC0003DMG400000811	PGSC0003DMC400001547	PGSC0003DMT400002125	27.3.3	RNA.regulation of transcription.AP2/EREBP, APETALA2/Ethylene-responsive element binding protein family	pgsc0003dmp400001547	moderately similar to ( 381) AT1G68840 | Symbols: RAV2, RAP2.8, TEM2 | RAV2 (REGULATOR OF THE ATPASE OF THE VACUOLAR MEMBRANE); DNA binding / transcription factor/ transcription repressor | chr1:25880442-25881500 FORWARDmoderately similar to ( 337) loc_os01g49830 12001.m11168 protein DNA-binding protein RAV1, putative, expressedB3 AP2 AP2 PGSC0003DMT400002125
CUST_7763_PI426222305	1.39084	0.220625	6.3041	PGSC0003DMT400025633	FtsH	chr04	FtsH	PGSC0003DMP400017467	PGSC0003DMG400009900	PGSC0003DMC400017467	PGSC0003DMT400025633	29.5.7	protein.degradation.metalloprotease	pgsc0003dmp400017467	highly similar to ( 593) AT5G42270 | Symbols: VAR1, FTSH5 | VAR1 (VARIEGATED 1); ATP-dependent peptidase/ ATPase/ metallopeptidase | chr5:16902659-16905102 FORWARDhighly similar to ( 704) FTSH_TOBAC Cell division protease ftsH homolog, chloroplast precursor (EC 3.4.24.-) (DS9) - Nicotiana tabacum (Common tobacco)highly similar to ( 528) loc_os06g51029 12006.m091798 protein OsFtsH1 - Oryza sativa …
CUST_4348_PI426222305	1.23032	0.198	6.21375	PGSC0003DMT400070456	2-oxoglutarate-dependent dioxygenase	chr11	2-oxoglutarate-dependent dioxygenase	PGSC0003DMP400047634	PGSC0003DMG400027392	PGSC0003DMC400047634	PGSC0003DMT400070456	17.5.1	hormone metabolism.ethylene.synthesis-degradation	pgsc0003dmp400047634	weakly similar to ( 197) AT1G55290 | Symbols: | oxidoreductase, 2OG-Fe(II) oxygenase family protein | chr1:20626208-20627397 REVERSEvery weakly similar to ( 100) FL3H_PETHY Naringenin,2-oxoglutarate 3-dioxygenase (EC 1.14.11.9) (Flavonone-3-hydroxylase) (F3H) (FHT) (Fragment) - Petunia hybrida (Petunia)weakly similar to ( 108) loc_os01g70930 12001.m13137 protein flavonol synthase/flavanone 3-hydr…
CUST_47410_PI426222305	2.00743	0.324751	6.18146	PGSC0003DMT400011292	Galactosyltransferase	chr10	Transferase, transferring glycosyl groups	PGSC0003DMP400007846	PGSC0003DMG400004421	PGSC0003DMC400007846	PGSC0003DMT400011292	35.2	not assigned.unknown	pgsc0003dmp400007846	PGSC0003DMT400011292
CUST_4785_PI426222305	1.217	0.198028	6.14558	PGSC0003DMT400027759	Violaxanthin de-epoxidase	chr04	Violaxanthin de-epoxidase	PGSC0003DMP400018909	PGSC0003DMG400010688	PGSC0003DMC400018909	PGSC0003DMT400027759	16.1.4.21	secondary metabolism.isoprenoids.carotenoids.violaxanthin de-epoxidase	pgsc0003dmp400018909	highly similar to ( 585) AT1G08550 | Symbols: NPQ1, AVDE1 | NPQ1 (NON-PHOTOCHEMICAL QUENCHING 1); violaxanthin de-epoxidase | chr1:2707462-2709387 FORWARDhighly similar to ( 565) loc_os04g31040 12004.m35285 protein violaxanthin de-epoxidase, putative, expressedVDE PGSC0003DMT400027759	GO:0009507	GO:0046422	GO:0055114
CUST_17681_PI426222305	1.68473	0.277658	6.06764	PGSC0003DMT400066807	Putative bHLH transcription factor	chr01	Putative bHLH transcription factor	PGSC0003DMP400045048	PGSC0003DMG400025976	PGSC0003DMC400045048	PGSC0003DMT400066807	27.3.6	RNA.regulation of transcription.bHLH,Basic Helix-Loop-Helix family	pgsc0003dmp400045048	moderately similar to ( 219) AT4G00050 | Symbols: UNE10 | UNE10 (unfertilized embryo sac 10); DNA binding / transcription factor | chr4:17863-19848 FORWARDvery weakly similar to (85.9) loc_os06g06900 12006.m05415 protein helix-loop-helix DNA-binding domain containing protein, expressed PGSC0003DMT400066807	GO:0005634;GO:0009506	GO:0003700;GO:0003677;GO:0046983	GO:0006355;GO:0009567
CUST_21272_PI426222305	2.84635	0.471492	6.0369	PGSC0003DMT400020428	Temperature-induced lipocalin	chr12	Temperature-induced lipocalin	PGSC0003DMP400013911	PGSC0003DMG400007893	PGSC0003DMC400013911	PGSC0003DMT400020428	34.99	transport.misc	pgsc0003dmp400013911	moderately similar to ( 225) AT5G58070 | Symbols: ATTIL, TIL | TIL (TEMPERATURE-INDUCED LIPOCALIN); binding / transporter | chr5:23500512-23501156 REVERSEweakly similar to ( 199) loc_os08g34150 12008.m07404 protein OsTIL-2 - Oryza sativa Temperature-induced lipocalin-2, expressedLipocalin_2 Blc PRK10477 PGSC0003DMT400020428	GO:0005886	GO:0005488;GO:0005215	GO:0006810
CUST_36759_PI426222305	1.39351	0.233179	5.97612	PGSC0003DMT400015782	Chloroplast zebra-necrosis protein	chr01	Chloroplast zebra-necrosis protein	PGSC0003DMP400010943	PGSC0003DMG400006169	PGSC0003DMC400010943	PGSC0003DMT400015782	34.12	transport.metal	pgsc0003dmp400010943	moderately similar to ( 326) AT2G16800 | Symbols: | high-affinity nickel-transport family protein | chr2:7285824-7287188 FORWARDmoderately similar to ( 296) loc_os06g02580 12006.m04991 protein nickel ion transporter, putative, expressedNicO PGSC0003DMT400015782
CUST_13740_PI426222305	1.58276	0.269224	5.879	PGSC0003DMT400084206	TAF-3	chr05	TAF-3	PGSC0003DMP400056253	PGSC0003DMG400033876	PGSC0003DMC400056253	PGSC0003DMT400084206	27.3.35	RNA.regulation of transcription.bZIP transcription factor family	pgsc0003dmp400056253	weakly similar to ( 180) AT2G46270 | Symbols: GBF3 | GBF3 (G-BOX BINDING FACTOR 3); sequence-specific DNA binding / transcription factor | chr2:19000859-19002901 FORWARDmoderately similar to ( 244) TAF1_TOBAC Transcriptional activator TAF-1 (Fragment) - Nicotiana tabacum (Common tobacco)weakly similar to ( 128) loc_os05g49420 12005.m09012 protein G-box-binding factor 3, putative, expressedMFMR PG…
CUST_26104_PI426222305	1.35437	0.241466	5.60894	PGSC0003DMT400041791	Conserved gene of unknown function	chr11	Conserved gene of unknown function	PGSC0003DMP400028319	PGSC0003DMG400016210	PGSC0003DMC400028319	PGSC0003DMT400041791	35.2	not assigned.unknown	pgsc0003dmp400028319	moderately similar to ( 271) AT5G65400 | Symbols: | unknown protein | chr5:26131448-26133062 FORWARDmoderately similar to ( 259) loc_os04g37710 12004.m08760 protein expressed protein PGSC0003DMT400041791
CUST_28069_PI426222305	1.23529	0.221606	5.57426	PGSC0003DMT400004253	Cytochrome P450	chr01	Cytochrome P450	PGSC0003DMP400003041	PGSC0003DMG400001692	PGSC0003DMC400003041	PGSC0003DMT400004253	26.1	misc.cytochrome P450	pgsc0003dmp400003041	moderately similar to ( 284) AT5G24910 | Symbols: CYP714A1 | CYP714A1; electron carrier/ heme binding / iron ion binding / monooxygenase/ oxygen binding | chr5:8567674-8570260 REVERSEweakly similar to ( 191) C72A1_CATRO Cytochrome P450 72A1 (EC 1.3.3.9) (CYPLXXII) (Secologanin synthase) (SLS) - Catharanthus roseus (Rosy periwinkle) (Madagascar periwinkle)moderately similar to ( 254) loc_os12g0264…
CUST_23859_PI426222305	1.68703	0.315034	5.35506	PGSC0003DMT400032713	Conserved gene of unknown function	chr01	Conserved gene of unknown function	PGSC0003DMP400022233	PGSC0003DMG400012562	PGSC0003DMC400022233	PGSC0003DMT400032713	35.2	not assigned.unknown	pgsc0003dmp400022233	moderately similar to ( 207) AT5G64170 | Symbols: | dentin sialophosphoprotein-related | chr5:25672904-25675934 REVERSEweakly similar to ( 111) loc_os03g27019 12003.m34874 protein expressed protein PGSC0003DMT400032713
CUST_18864_PI426222305	1.41497	0.265461	5.33023	PGSC0003DMT400068261	Arogenate dehydratase 3	chr11	Arogenate dehydratase 3	PGSC0003DMP400046110	PGSC0003DMG400026536	PGSC0003DMC400046110	PGSC0003DMT400068261	13.1.6.3.1	amino acid metabolism.synthesis.aromatic aa.phenylalanine.arogenate dehydratase / prephenate dehydratase	pgsc0003dmp400046110	highly similar to ( 580) AT1G08250 | Symbols: ADT6 | ADT6 (arogenate dehydratase 6); arogenate dehydratase/ prephenate dehydratase | chr1:2588994-2590235 REVERSEhighly similar to ( 566) loc_os04g33390 12004.m08428 protein P-protein, putative, expressedPheA PRK11899 PRK11898 PDT pheA ACT_CM-PDT ACT_AAAH-PDT-like PGSC0003DMT400068261	GO:0005829;GO:0009570	GO:0047769;GO:0004664	GO:0006571;GO:0009094;GO:0010244
CUST_28328_PI426222305	2.45813	0.461868	5.32216	PGSC0003DMT400044456	ATBET12	chr09	ATBET12	PGSC0003DMP400030158	PGSC0003DMG400017255	PGSC0003DMC400030158	PGSC0003DMT400044456	35.2	not assigned.unknown	pgsc0003dmp400030158	PGSC0003DMT400044456
CUST_49417_PI426222305	0.903954	0.170334	5.30695	PGSC0003DMT400074496	Cytochrome P450 hydroxylase	chr07	Cytochrome P450 hydroxylase	PGSC0003DMP400050453	PGSC0003DMG400028953	PGSC0003DMC400050453	PGSC0003DMT400074496	26.1	misc.cytochrome P450	pgsc0003dmp400050453	moderately similar to ( 407) AT3G26300 | Symbols: CYP71B34 | CYP71B34; electron carrier/ heme binding / iron ion binding / monooxygenase/ oxygen binding | chr3:9639199-9640866 REVERSEmoderately similar to ( 496) C71D8_SOYBN Cytochrome P450 71D8 (EC 1.14.-.-) (P450 CP7) - Glycine max (Soybean)moderately similar to ( 458) loc_os09g10340 12009.m04299 protein cytochrome P450 71D7, putative, expressed…
CUST_15155_PI426222305	2.59359	0.49184	5.27324	PGSC0003DMT400057440	Extracellular ligand-gated ion channel	chr07	Extracellular ligand-gated ion channel	PGSC0003DMP400038644	PGSC0003DMG400022304	PGSC0003DMC400038644	PGSC0003DMT400057440	27.3.3	RNA.regulation of transcription.AP2/EREBP, APETALA2/Ethylene-responsive element binding protein family	pgsc0003dmp400038644	moderately similar to ( 286) AT3G20300 | Symbols: | unknown protein | chr3:7079832-7081809 REVERSEweakly similar to ( 171) loc_os06g42850 12006.m08815 protein expressed protein PGSC0003DMT400057440
CUST_24373_PI426222305	1.43972	0.273631	5.26155	PGSC0003DMT400074140	Glycine rich protein-interacting protein	chr12	Glycine rich protein-interacting protein	PGSC0003DMP400050194	PGSC0003DMG400028817	PGSC0003DMC400050194	PGSC0003DMT400074140	35.2	not assigned.unknown	pgsc0003dmp400050194	PGSC0003DMT400074140
CUST_4251_PI426222305	1.49481	0.288375	5.18356	PGSC0003DMT400070463	2-oxoglutarate-dependent dioxygenase	chr11	2-oxoglutarate-dependent dioxygenase	PGSC0003DMP400047641	PGSC0003DMG401027395	PGSC0003DMC400047641	PGSC0003DMT400070463	17.5.1	hormone metabolism.ethylene.synthesis-degradation	pgsc0003dmp400047641	weakly similar to ( 139) AT1G55290 | Symbols: | oxidoreductase, 2OG-Fe(II) oxygenase family protein | chr1:20626208-20627397 REVERSE PGSC0003DMT400070463
CUST_4994_PI426222305	1.19961	0.231436	5.18334	PGSC0003DMT400009128	Protein kinase	chr09	Protein kinase	PGSC0003DMP400006335	PGSC0003DMG400003549	PGSC0003DMC400006335	PGSC0003DMT400009128	34.16	transport.ABC transporters and multidrug resistance systems	pgsc0003dmp400006335	highly similar to ( 790) AT1G11390 | Symbols: | ABC1 family protein | chr1:3834762-3837305 REVERSEhighly similar to ( 776) loc_os04g56510 12004.m10540 protein protein kinase-like, putative, expressedAarF ubiB ABC1 PGSC0003DMT400009128
CUST_5874_PI426222305	1.14028	0.220063	5.1816	PGSC0003DMT400022920	DNA binding protein	chr09	DNA binding protein	PGSC0003DMP400015611	PGSC0003DMG402008883	PGSC0003DMC400015611	PGSC0003DMT400022920	35.2	not assigned.unknown	pgsc0003dmp400015611	PGSC0003DMT400022920
CUST_13977_PI426222305	4.57713	0.886155	5.16516	PGSC0003DMT400061499	Conserved gene of unknown function	chr09	Conserved gene of unknown function	PGSC0003DMP400041374	PGSC0003DMG400023933	PGSC0003DMC400041374	PGSC0003DMT400061499	35.2	not assigned.unknown	pgsc0003dmp400041374	moderately similar to ( 225) AT5G13560 | Symbols: | unknown protein | chr5:4361579-4366318 REVERSEweakly similar to ( 199) loc_os05g06980 12005.m05224 protein expressed protein PGSC0003DMT400061499
CUST_2557_PI426222305	4.12482	0.805369	5.12165	PGSC0003DMT400028709	MYB transcription factor	chr10	MYB transcription factor	PGSC0003DMP400019516	PGSC0003DMG400011048	PGSC0003DMC400019516	PGSC0003DMT400028709	27.3.26	RNA.regulation of transcription.MYB-related transcription factor family	pgsc0003dmp400019516	weakly similar to ( 112) AT3G09600 | Symbols: | myb family transcription factor | chr3:2946459-2948200 FORWARDvery weakly similar to (97.1) loc_os02g45670 12002.m100315 protein DNA binding protein, putative, expressed PGSC0003DMT400028709
CUST_43466_PI426222305	1.05718	0.206797	5.11215	PGSC0003DMT400059326	Conserved gene of unknown function	chr05	Conserved gene of unknown function	PGSC0003DMP400039943	PGSC0003DMG400023051	PGSC0003DMC400039943	PGSC0003DMT400059326	35.2	not assigned.unknown	pgsc0003dmp400039943	PGSC0003DMT400059326
CUST_7791_PI426222305	2.612	0.512458	5.097	PGSC0003DMT400013206	Gene of unknown function	chr04	Gene of unknown function	PGSC0003DMP400009154	PGSC0003DMG400005157	PGSC0003DMC400009154	PGSC0003DMT400013206	35.2	not assigned.unknown	pgsc0003dmp400009154	PGSC0003DMT400013206
CUST_22985_PI426222305	1.3939	0.273948	5.08819	PGSC0003DMT400083296	Cytochrome P450	chr10	Cytochrome P450	PGSC0003DMP400055956	PGSC0003DMG400033171	PGSC0003DMC400055956	PGSC0003DMT400083296	26.1	misc.cytochrome P450	pgsc0003dmp400055956	moderately similar to ( 256) AT2G23180 | Symbols: CYP96A1 | CYP96A1; electron carrier/ heme binding / iron ion binding / monooxygenase/ oxygen binding | chr2:9874953-9876503 FORWARDvery weakly similar to (99.8) C97B2_SOYBN Cytochrome P450 97B2 (EC 1.14.-.-) - Glycine max (Soybean)moderately similar to ( 265) loc_os03g04650 12003.m05993 protein cytochrome P450 86A2, putative, expressedp450 CypX PG…	GO:0005783	GO:0020037;GO:0016705;GO:0004497;GO:0009055	GO:0006633;GO:0055114
CUST_10765_PI426222305	1.22165	0.240804	5.07322	PGSC0003DMT400031742	GTP binding protein		GTP binding protein	PGSC0003DMP400021522	PGSC0003DMG400012177	PGSC0003DMC400021522	PGSC0003DMT400031742	35.2	not assigned.unknown	pgsc0003dmp400021522	very weakly similar to (94.7) AT5G41590 | Symbols: | unknown protein | chr5:16632221-16633896 REVERSE PGSC0003DMT400031742
CUST_17975_PI426222305	1.53801	0.304499	5.05096	PGSC0003DMT400018241	Prenyl transferase	chr07	Solanesyl diphosphate synthase	PGSC0003DMP400012557	PGSC0003DMG400007081	PGSC0003DMC400012557	PGSC0003DMT400018241	35.2	not assigned.unknown	pgsc0003dmp400012557	PGSC0003DMT400018241
CUST_38228_PI426222305	4.81823	0.957207	5.03363	PGSC0003DMT400067337	Transcription factor	chr07	Transcription factor	PGSC0003DMP400045432	PGSC0003DMG400026181	PGSC0003DMC400045432	PGSC0003DMT400067337	27.3.7	RNA.regulation of transcription.C2C2(Zn) CO-like, Constans-like zinc finger family	pgsc0003dmp400045432	weakly similar to ( 105) AT4G27310 | Symbols: | zinc finger (B-box type) family protein | chr4:13675853-13676616 FORWARDvery weakly similar to (92.4) loc_os08g08120 12008.m26597 protein transcription factor/ zinc ion binding protein, putative, expressed PGSC0003DMT400067337	GO:0005622	GO:0008270
CUST_46092_PI426222305	1.21558	0.241572	5.03196	PGSC0003DMT400018493	P-coumaroyl quinate/shikimate 3'-hydroxylase	chr10	P-coumaroyl quinate/shikimate 3'-hydroxylase	PGSC0003DMP400012728	PGSC0003DMG400007178	PGSC0003DMC400012728	PGSC0003DMT400018493	26.1	misc.cytochrome P450	pgsc0003dmp400012728	highly similar to ( 782) AT2G40890 | Symbols: CYP98A3 | CYP98A3 (cytochrome P450, family 98, subfamily A, polypeptide 3); monooxygenase/ p-coumarate 3-hydroxylase | chr2:17058291-17060532 REVERSEhighly similar to ( 786) C98A2_SOYBN Cytochrome P450 98A2 (EC 1.14.-.-) - Glycine max (Soybean)highly similar to ( 694) loc_os05g41440 12005.m27896 protein cytochrome P450 98A1, putative, expressedp450 Cy…	GO:0000159	GO:0008601	GO:0007165
CUST_787_PI426222305	2.4366	0.489015	4.98266	PGSC0003DMT400001401	Cinnamoyl-CoA reductase	chr02	Cinnamoyl-CoA reductase	PGSC0003DMP400001035	PGSC0003DMG400000521	PGSC0003DMC400001035	PGSC0003DMT400001401	16.8.3	secondary metabolism.flavonoids.dihydroflavonols	pgsc0003dmp400001035	moderately similar to ( 323) AT5G14700 | Symbols: | cinnamoyl-CoA reductase-related | chr5:4740502-4743327 REVERSEvery weakly similar to (95.1) DFRA_VITVI Dihydroflavonol-4-reductase (EC 1.1.1.219) (DFR) (Dihydrokaempferol 4-reductase) - Vitis vinifera (Grape)moderately similar to ( 293) loc_os05g50250 12005.m09094 protein dihydroflavonol-4-reductase, putative, expressed PGSC0003DMT400001401
CUST_47246_PI426222305	1.27229	0.256315	4.96376	PGSC0003DMT400005009	Conserved gene of unknown function	chr11	Conserved gene of unknown function	PGSC0003DMP400003557	PGSC0003DMG400001980	PGSC0003DMC400003557	PGSC0003DMT400005009	35.2	not assigned.unknown	pgsc0003dmp400003557	weakly similar to ( 158) AT5G04830 | Symbols: | unknown protein | chr5:1402294-1403671 REVERSEweakly similar to ( 151) loc_os01g73500 12001.m13378 protein expressed protein PGSC0003DMT400005009
CUST_5141_PI426222305	1.27503	0.257424	4.95303	PGSC0003DMT400003933	Beta-amylase	chr09	Beta-amylase	PGSC0003DMP400002800	PGSC0003DMG400001549	PGSC0003DMC400002800	PGSC0003DMT400003933	2.2.2.1.2	major CHO metabolism.degradation.starch.starch cleavage.beta amylase	pgsc0003dmp400002800	highly similar to ( 847) AT3G23920 | Symbols: BAM1, BMY7, TR-BAMY | BAM1 (BETA-AMYLASE 1); beta-amylase | chr3:8641722-8644199 FORWARDmoderately similar to ( 452) AMYB_MEDSA Beta-amylase (EC 3.2.1.2) (1,4-alpha-D-glucan maltohydrolase) - Medicago sativa (Alfalfa)highly similar to ( 709) loc_os03g04770 12003.m06004 protein beta-amylase, putative, expressedGlyco_hydro_14 PGSC0003DMT400003933
CUST_1702_PI426222305	0.843109	0.17042	4.94723	PGSC0003DMT400089865	EARLY flowering 4 protein	chr06	EARLY flowering 4 protein	PGSC0003DMP400061540	PGSC0003DMG400039436	PGSC0003DMC400061540	PGSC0003DMT400089865	30.11	signalling.light	pgsc0003dmp400061540	very weakly similar to (84.0) AT2G40080 | Symbols: ELF4 | ELF4 (EARLY FLOWERING 4) | chr2:16734545-16734880 REVERSEDUF1313 PGSC0003DMT400089865	GO:0005634	GO:0042803	GO:0048573;GO:0009909;GO:0009585;GO:0010114;GO:0009649;GO:0042753
CUST_5799_PI426222305	2.80269	0.566831	4.94449	PGSC0003DMT400006971	F-box family protein	chr09	F-box family protein	PGSC0003DMP400004838	PGSC0003DMG400002699	PGSC0003DMC400004838	PGSC0003DMT400006971	29.5.11.4.3.2	protein.degradation.ubiquitin.E3.SCF.FBOX	pgsc0003dmp400004838	very weakly similar to (85.1) loc_os09g27660 12009.m059992 protein ANTH domain containing protein, expressed PGSC0003DMT400006971
CUST_17765_PI426222305	1.41995	0.28964	4.90246	PGSC0003DMT400066808	Putative bHLH transcription factor	chr01	Putative bHLH transcription factor	PGSC0003DMP400045049	PGSC0003DMG400025976	PGSC0003DMC400045049	PGSC0003DMT400066808	27.3.6	RNA.regulation of transcription.bHLH,Basic Helix-Loop-Helix family	pgsc0003dmp400045049	moderately similar to ( 216) AT4G00050 | Symbols: UNE10 | UNE10 (unfertilized embryo sac 10); DNA binding / transcription factor | chr4:17863-19848 FORWARDvery weakly similar to (86.7) loc_os06g06900 12006.m05415 protein helix-loop-helix DNA-binding domain containing protein, expressed PGSC0003DMT400066808		GO:0003674
CUST_40319_PI426222305	0.941132	0.193457	4.86482	PGSC0003DMT400048370	Protein GIGANTEA	chr03	Protein GIGANTEA	PGSC0003DMP400032753	PGSC0003DMG400018791	PGSC0003DMC400032753	PGSC0003DMT400048370	33.99	development.unspecified	pgsc0003dmp400032753	nearly identical (1134) AT1G22770 | Symbols: GI, FB | GI (GIGANTEA) | chr1:8062398-8067447 FORWARDnearly identical (1084) GIGAN_ORYSA Protein GIGANTEA - Oryza sativa (Rice)nearly identical (1084) loc_os01g08700 12001.m42893 protein GIGANTEA protein, putative, expressed PGSC0003DMT400048370
CUST_17315_PI426222305	2.95437	0.607529	4.86293	PGSC0003DMT400008497	Conserved gene of unknown function	chr01	ACI112	PGSC0003DMP400005897	PGSC0003DMG402003286	PGSC0003DMC400005897	PGSC0003DMT400008497	35.2	not assigned.unknown	pgsc0003dmp400005897	PGSC0003DMT400008497
CUST_32969_PI426222305	1.20996	0.250026	4.83934	PGSC0003DMT400058863	2-oxoglutarate-dependent dioxygenase	chr11	2-oxoglutarate-dependent dioxygenase	PGSC0003DMP400039651	PGSC0003DMG400022868	PGSC0003DMC400039651	PGSC0003DMT400058863	17.5.1	hormone metabolism.ethylene.synthesis-degradation	pgsc0003dmp400039651	moderately similar to ( 220) AT1G55290 | Symbols: | oxidoreductase, 2OG-Fe(II) oxygenase family protein | chr1:20626208-20627397 REVERSEweakly similar to ( 111) FL3H_VITVI Naringenin,2-oxoglutarate 3-dioxygenase (EC 1.14.11.9) (Flavonone-3-hydroxylase) (F3H) (FHT) - Vitis vinifera (Grape)weakly similar to ( 128) loc_os04g49210 12004.m09856 protein naringenin,2-oxoglutarate 3-dioxygenase, putative…		GO:0016706	GO:0055114
CUST_38273_PI426222305	5.86254	1.21833	4.81193	PGSC0003DMT400067336	Transcription factor	chr07	Transcription factor	PGSC0003DMP400045431	PGSC0003DMG400026181	PGSC0003DMC400045431	PGSC0003DMT400067336	27.3.7	RNA.regulation of transcription.C2C2(Zn) CO-like, Constans-like zinc finger family	pgsc0003dmp400045431	weakly similar to ( 105) AT4G27310 | Symbols: | zinc finger (B-box type) family protein | chr4:13675853-13676616 FORWARDvery weakly similar to (92.8) loc_os08g08120 12008.m26597 protein transcription factor/ zinc ion binding protein, putative, expressed PGSC0003DMT400067336	GO:0005622	GO:0008270
CUST_43247_PI426222305	3.58644	0.748639	4.79062	PGSC0003DMT400002054	Extensin	chr04	Extensin	PGSC0003DMP400001497	PGSC0003DMG400000783	PGSC0003DMC400001497	PGSC0003DMT400002054	35.2	not assigned.unknown	pgsc0003dmp400001497	PGSC0003DMT400002054
CUST_48589_PI426222305	1.16334	0.243408	4.77938	PGSC0003DMT400035987	Vacuolar invertase	chr03	Vacuolar invertase	PGSC0003DMP400024451	PGSC0003DMG400013856	PGSC0003DMC400024451	PGSC0003DMT400035987	2.2.1.3.3	major CHO metabolism.degradation.sucrose.invertases.vacuolar	pgsc0003dmp400024451	highly similar to ( 731) AT1G62660 | Symbols: | beta-fructosidase (BFRUCT3) / beta-fructofuranosidase / invertase, vacuolar | chr1:23199949-23203515 FORWARDnearly identical (1107) INV1_CAPAN Acid beta-fructofuranosidase AIV-18 (EC 3.2.1.26) (Acid sucrose hydrolase) (Acid invertase) - Capsicum annuum (Bell pepper)highly similar to ( 721) loc_os04g45290 12004.m35180 protein beta-fructofuranosidase …	GO:0005773	GO:0004575	GO:0005985
CUST_24630_PI426222305	2.41777	0.507817	4.7611	PGSC0003DMT400054442	ATPase protein	chr02	AAA ATPase	PGSC0003DMP400036629	PGSC0003DMG400021131	PGSC0003DMC400036629	PGSC0003DMT400054442	29.5.9	protein.degradation.AAA type	pgsc0003dmp400036629	weakly similar to ( 142) AT5G40010 | Symbols: AATP1 | AATP1 (AAA-ATPase 1); ATP binding / ATPase/ nucleoside-triphosphatase/ nucleotide binding | chr5:16020218-16021762 REVERSEweakly similar to ( 117) loc_os12g24320 12012.m06266 protein cell Division Protein AAA ATPase family, putative, expressed PGSC0003DMT400054442
CUST_17338_PI426222305	2.12573	0.446931	4.75628	PGSC0003DMT400008498	Conserved gene of unknown function	chr01	ACI112	PGSC0003DMP400005898	PGSC0003DMG402003286	PGSC0003DMC400005898	PGSC0003DMT400008498	35.2	not assigned.unknown	pgsc0003dmp400005898	PGSC0003DMT400008498
CUST_18453_PI426222305	1.05685	0.224077	4.71646	PGSC0003DMT400005250	Gibberellin 2-oxidase 1	chr02	Gibberellin 2-oxidase 1	PGSC0003DMP400003695	PGSC0003DMG400002068	PGSC0003DMC400003695	PGSC0003DMT400005250	17.5.1	hormone metabolism.ethylene.synthesis-degradation	pgsc0003dmp400003695	moderately similar to ( 425) AT4G21200 | Symbols: ATGA2OX8, GA2OX8 | GA2OX8 (GIBBERELLIN 2-OXIDASE 8); gibberellin 2-beta-dioxygenase | chr4:11302751-11304032 FORWARDweakly similar to ( 152) GAOX1_ORYSA Gibberellin 20 oxidase 1 (EC 1.14.11.-) (Gibberellin C-20 oxidase 1) (GA 20-oxidase 1) (Os20ox) - Oryza sativa (Rice)moderately similar to ( 332) loc_os02g41954 12002.m09232 protein gibberellin 2-…		GO:0016707;GO:0046872;GO:0016702	GO:0055114;GO:0009686
CUST_12119_PI426222305	1.39126	0.297922	4.66988	PGSC0003DMT400056773	DNA damage-binding protein	chr09	DNA damage-binding protein	PGSC0003DMP400038169	PGSC0003DMG400022078	PGSC0003DMC400038169	PGSC0003DMT400056773	27.3.99	RNA.regulation of transcription.unclassified	pgsc0003dmp400038169	weakly similar to ( 138) AT5G58760 | Symbols: DDB2 | DDB2 (damaged DNA-binding 2); nucleic acid binding / nucleotide binding / zinc ion binding | chr5:23730741-23733606 REVERSEweakly similar to ( 131) loc_os01g04870 12001.m07121 protein nucleic acid binding protein, putative, expressed PGSC0003DMT400056773
CUST_19436_PI426222305	1.09936	0.23746	4.62967	PGSC0003DMT400050552	UDPG glucosyltransferase	chr05	UDPG glucosyltransferase	PGSC0003DMP400034132	PGSC0003DMG400019645	PGSC0003DMC400034132	PGSC0003DMT400050552	26.2	misc.UDP glucosyl and glucoronyl transferases	pgsc0003dmp400034132	moderately similar to ( 419) AT5G03490 | Symbols: | UDP-glucoronosyl/UDP-glucosyl transferase family protein | chr5:871550-872947 FORWARDweakly similar to ( 152) ZOX_PHAVU Zeatin O-xylosyltransferase (EC 2.4.2.40) (Zeatin O-beta-D-xylosyltransferase) - Phaseolus vulgaris (Kidney bean) (French bean)moderately similar to ( 291) loc_os08g38160 12008.m07801 protein cytokinin-O-glucosyltransferase 3, …
CUST_42440_PI426222305	1.27008	0.276655	4.59085	PGSC0003DMT400059171	Isoform 2 of Protein CHLOROPLAST IMPORT APPARATUS 2	chr07	Protein CHLOROPLAST IMPORT APPARATUS 2	PGSC0003DMP400039847	PGSC0003DMG400022983	PGSC0003DMC400039847	PGSC0003DMT400059171	27.3.34	RNA.regulation of transcription.Orphan family	pgsc0003dmp400039847	moderately similar to ( 210) AT5G57180 | Symbols: CIA2 | CIA2 (CHLOROPLAST IMPORT APPARATUS 2); transcription regulator | chr5:23168393-23169523 FORWARDweakly similar to ( 139) loc_os02g05470 12002.m05895 protein CCT motif family protein, expressed PGSC0003DMT400059171
CUST_4650_PI426222305	1.30561	0.286342	4.5596	PGSC0003DMT400020829	Pyridoxine biosynthesis protein	chr11	Pyridoxine biosynthesis protein	PGSC0003DMP400014186	PGSC0003DMG400008060	PGSC0003DMC400014186	PGSC0003DMT400020829	35.2	not assigned.unknown	pgsc0003dmp400014186	moderately similar to ( 276) AT5G60540 | Symbols: EMB2407, ATPDX2, PDX2 | PDX2 (PYRIDOXINE BIOSYNTHESIS 2); glutaminase/ glutaminyl-tRNA synthase (glutamine-hydrolyzing)/ protein heterodimerization | chr5:24336874-24338647 REVERSEmoderately similar to ( 265) loc_os02g03740 12002.m05723 protein glutamine amidotransferase subunit pdxT, putative, expressedGATase1_PB PDX2 SNO PGSC0003DMT400020829
CUST_44073_PI426222305	1.89019	0.428224	4.41401	PGSC0003DMT400065816	Protein translation factor SUI1 homolog 2	chr12	Translational initiation factor eIF1	PGSC0003DMP400044391	PGSC0003DMG400025619	PGSC0003DMC400044391	PGSC0003DMT400065816	29.2.3	protein.synthesis.initiation	pgsc0003dmp400044391	weakly similar to ( 177) AT1G54290 | Symbols: | eukaryotic translation initiation factor SUI1, putative | chr1:20268710-20269390 REVERSEweakly similar to ( 176) SUI1_BRAOL Protein translation factor SUI1 homolog (Translation initiation factor nps45) - Brassica oleracea (Wild cabbage)weakly similar to ( 182) loc_os01g58220 12001.m11966 protein protein translation factor SUI1 homolog 2, putative, e…
CUST_32925_PI426222305	1.17395	0.266206	4.40993	PGSC0003DMT400013514	Nitrogen fixation protein nifU	chr05	Nitrogen fixation protein nifU	PGSC0003DMP400009368	PGSC0003DMG400005276	PGSC0003DMC400009368	PGSC0003DMT400013514	29.8	protein.assembly and cofactor ligation	pgsc0003dmp400009368	moderately similar to ( 209) AT4G25910 | Symbols: NFU3, ATCNFU3 | NFU3; structural molecule | chr4:13164128-13165094 FORWARDweakly similar to ( 147) NIFU1_ORYSA NifU-like protein 1, chloroplast precursor (OsNifu1) - Oryza sativa (Rice)moderately similar to ( 202) loc_os06g47940 12006.m09320 protein NFU3, putative, expressedCOG0694 NifU PGSC0003DMT400013514	GO:0009570	GO:0005506;GO:0005198;GO:0051536	GO:0016226;GO:0009658
CUST_44086_PI426222305	1.08354	0.245983	4.40491	PGSC0003DMT400055181	Conserved gene of unknown function	chr02	Conserved gene of unknown function	PGSC0003DMP400037117	PGSC0003DMG400021416	PGSC0003DMC400037117	PGSC0003DMT400055181	35.2	not assigned.unknown	pgsc0003dmp400037117	weakly similar to ( 127) AT5G67550 | Symbols: | unknown protein | chr5:26946908-26949112 REVERSEvery weakly similar to (84.0) loc_os11g16310 12011.m05716 protein expressed protein PGSC0003DMT400055181
CUST_15422_PI426222305	1.25597	0.291884	4.30297	PGSC0003DMT400073683	DNA photolyase	chr12	DNA photolyase	PGSC0003DMP400049862	PGSC0003DMG400028620	PGSC0003DMC400049862	PGSC0003DMT400073683	20.2	stress.abiotic	pgsc0003dmp400049862	highly similar to ( 780) AT3G15620 | Symbols: UVR3 | UVR3 (UV REPAIR DEFECTIVE 3); DNA (6-4) photolyase | chr3:5294201-5296548 REVERSEweakly similar to ( 131) PHR1_SINAL Deoxyribodipyrimidine photo-lyase (EC 4.1.99.3) (DNA photolyase) (Photoreactivating enzyme) - Sinapis alba (White mustard) (Brassica hirta)highly similar to ( 641) loc_os02g10990 12002.m06397 protein UVR3, putative, expressedFAD_…
CUST_46820_PI426222305	2.32709	0.541068	4.30093	PGSC0003DMT400001895	Conserved gene of unknown function	chr01	Isoform 2 of F-box protein	PGSC0003DMP400001394	PGSC0003DMG400000714	PGSC0003DMC400001394	PGSC0003DMT400001895	35.2	not assigned.unknown	pgsc0003dmp400001394	PGSC0003DMT400001895
CUST_8920_PI426222305	1.25314	0.292001	4.29156	PGSC0003DMT400012925	Cotton fiber expressed protein 1	chr03	Cotton fiber expressed protein 1	PGSC0003DMP400008977	PGSC0003DMG400005036	PGSC0003DMC400008977	PGSC0003DMT400012925	35.2	not assigned.unknown	pgsc0003dmp400008977	weakly similar to ( 124) AT1G61260 | Symbols: | unknown protein | chr1:22593756-22594986 REVERSEweakly similar to ( 110) loc_os07g37620 12007.m08012 protein fiber expressed protein, putative, expressedDUF761 PGSC0003DMT400012925
CUST_11667_PI426222305	3.98091	0.928095	4.28934	PGSC0003DMT400091908	Gene of unknown function	chr08	Gene of unknown function	PGSC0003DMP400063583	PGSC0003DMG400041479	PGSC0003DMC400063583	PGSC0003DMT400091908	35.2	not assigned.unknown	pgsc0003dmp400063583	PGSC0003DMT400091908
CUST_52828_PI426222305	3.46987	0.812031	4.27308	PGSC0003DMT400081139	Tetratricoredoxin		Tetratricoredoxin	PGSC0003DMP400054907	PGSC0003DMG400031699	PGSC0003DMC400054907	PGSC0003DMT400081139	35.2	not assigned.unknown	pgsc0003dmp400054907	PGSC0003DMT400081139
CUST_43308_PI426222305	2.3636	0.553536	4.27	PGSC0003DMT400064428	NAC domain protein	chr10	NAC domain protein	PGSC0003DMP400043440	PGSC0003DMG400025031	PGSC0003DMC400043440	PGSC0003DMT400064428	33.99	development.unspecified	pgsc0003dmp400043440	moderately similar to ( 301) AT3G15510 | Symbols: ATNAC2, ANAC056, NARS1 | ATNAC2 (ARABIDOPSIS NAC DOMAIN CONTAINING PROTEIN 2); transcription factor | chr3:5243696-5245037 FORWARDmoderately similar to ( 243) NAC48_ORYSA NAC domain-containing protein 48 (ONAC048) - Oryza sativa (Rice)moderately similar to ( 277) loc_os07g37920 12007.m08041 protein NAM-like protein, putative, expressedNAM PGSC0003…
CUST_24132_PI426222305	1.23621	0.289667	4.26769	PGSC0003DMT400059065	2-oxoglutarate-dependent dioxygenase	chr11	2-oxoglutarate-dependent dioxygenase	PGSC0003DMP400039789	PGSC0003DMG400022941	PGSC0003DMC400039789	PGSC0003DMT400059065	17.5.1	hormone metabolism.ethylene.synthesis-degradation	pgsc0003dmp400039789	moderately similar to ( 324) AT1G55290 | Symbols: | oxidoreductase, 2OG-Fe(II) oxygenase family protein | chr1:20626208-20627397 REVERSEweakly similar to ( 139) FL3H_MALDO Naringenin,2-oxoglutarate 3-dioxygenase (EC 1.14.11.9) (Flavonone-3-hydroxylase) (F3H) (FHT) - Malus domestica (Apple) (Malus sylvestris)weakly similar to ( 162) loc_os04g49210 12004.m09856 protein naringenin,2-oxoglutarate 3-d…
CUST_42459_PI426222305	1.20201	0.284075	4.23131	PGSC0003DMT400059170	Protein CHLOROPLAST IMPORT APPARATUS 2	chr07	Protein CHLOROPLAST IMPORT APPARATUS 2	PGSC0003DMP400039846	PGSC0003DMG400022983	PGSC0003DMC400039846	PGSC0003DMT400059170	27.3.7	RNA.regulation of transcription.C2C2(Zn) CO-like, Constans-like zinc finger family	pgsc0003dmp400039846	moderately similar to ( 221) AT5G57180 | Symbols: CIA2 | CIA2 (CHLOROPLAST IMPORT APPARATUS 2); transcription regulator | chr5:23168393-23169523 FORWARDweakly similar to ( 150) loc_os02g05470 12002.m05895 protein CCT motif family protein, expressed PGSC0003DMT400059170
CUST_23436_PI426222305	1.62578	0.384509	4.22818	PGSC0003DMT400064939	Conserved gene of unknown function	chr08	Conserved gene of unknown function	PGSC0003DMP400043779	PGSC0003DMG400025221	PGSC0003DMC400043779	PGSC0003DMT400064939	29.5.11.4.5.2	protein.degradation.ubiquitin.E3.BTB/POZ Cullin3.BTB/POZ	pgsc0003dmp400043779	moderately similar to ( 400) AT1G05690 | Symbols: BT3 | BT3 (BTB AND TAZ DOMAIN PROTEIN 3); protein binding / transcription regulator | chr1:1707809-1709132 FORWARDmoderately similar to ( 439) loc_os01g66890 12001.m43320 protein protein binding protein, putative, expressed PGSC0003DMT400064939	GO:0005634	GO:0008270;GO:0005516;GO:0004402;GO:0003712	GO:0006355;GO:0009409;GO:0009751;GO:0016567;GO:0009553;GO:0009555;GO:0009651;GO:0042542;GO:0009723;GO:0016573
CUST_35530_PI426222305	1.6184	0.383744	4.21739	PGSC0003DMT400032526	PGR5 1B, chloroplastic	chr08	PGR5 1A, chloroplastic	PGSC0003DMP400022106	PGSC0003DMG400012494	PGSC0003DMC400022106	PGSC0003DMT400032526	1.1.40	PS.lightreaction.cyclic electron flow-chlororespiration	pgsc0003dmp400022106	weakly similar to ( 191) AT4G11960 | Symbols: PGRL1B | PGRL1B (PGR5-Like B) | chr4:7175340-7177709 REVERSEweakly similar to ( 184) loc_os08g41460 12008.m080214 protein expressed protein PGSC0003DMT400032526
CUST_4415_PI426222305	1.33088	0.316584	4.20389	PGSC0003DMT400070462	2-oxoglutarate-dependent dioxygenase	chr11	2-oxoglutarate-dependent dioxygenase	PGSC0003DMP400047640	PGSC0003DMG402027394	PGSC0003DMC400047640	PGSC0003DMT400070462	17.5.1	hormone metabolism.ethylene.synthesis-degradation	pgsc0003dmp400047640	weakly similar to ( 197) AT3G13610 | Symbols: | oxidoreductase, 2OG-Fe(II) oxygenase family protein | chr3:4449448-4450616 FORWARDvery weakly similar to (98.2) FL3H_MALDO Naringenin,2-oxoglutarate 3-dioxygenase (EC 1.14.11.9) (Flavonone-3-hydroxylase) (F3H) (FHT) - Malus domestica (Apple) (Malus sylvestris)weakly similar to ( 109) loc_os10g40880 12010.m06856 protein flavonol synthase/flavanone 3-…
CUST_1715_PI426222305	0.725178	0.173193	4.18712	PGSC0003DMT400016935	EARLY flowering 4 protein	chr06	EARLY flowering 4 protein	PGSC0003DMP400011710	PGSC0003DMG400006620	PGSC0003DMC400011710	PGSC0003DMT400016935	30.11	signalling.light	pgsc0003dmp400011710	very weakly similar to (80.1) AT2G40080 | Symbols: ELF4 | ELF4 (EARLY FLOWERING 4) | chr2:16734545-16734880 REVERSE PGSC0003DMT400016935	GO:0005634	GO:0042803	GO:0048573;GO:0009909;GO:0009585;GO:0010114;GO:0009649;GO:0042753
CUST_51378_PI426222305	1.27111	0.304413	4.17561	PGSC0003DMT400036607	2-oxoglutarate-dependent dioxygenase	chr06	2-oxoglutarate-dependent dioxygenase	PGSC0003DMP400024819	PGSC0003DMG400014116	PGSC0003DMC400024819	PGSC0003DMT400036607	17.5.1	hormone metabolism.ethylene.synthesis-degradation	pgsc0003dmp400024819	moderately similar to ( 293) AT1G55290 | Symbols: | oxidoreductase, 2OG-Fe(II) oxygenase family protein | chr1:20626208-20627397 REVERSEweakly similar to ( 122) FLS_SOLTU Flavonol synthase/flavanone 3-hydroxylase (EC 1.14.11.23) (EC 1.14.11.9) (FLS) - Solanum tuberosum (Potato)weakly similar to ( 145) loc_os10g40880 12010.m06856 protein flavonol synthase/flavanone 3-hydroxylase, putative, express…
CUST_12291_PI426222305	0.996098	0.240725	4.1379	PGSC0003DMT400007215	ABC transporter family protein	chr01	ABC transporter family protein	PGSC0003DMP400005014	PGSC0003DMG400002789	PGSC0003DMC400005014	PGSC0003DMT400007215	34.16	transport.ABC transporters and multidrug resistance systems	pgsc0003dmp400005014	moderately similar to ( 498) AT5G02270 | Symbols: ATNAP9, NAP9 | ATNAP9; transporter | chr5:467269-469041 REVERSEmoderately similar to ( 479) loc_os03g20170 12003.m07427 protein ATP-dependent transporter YFL028C, putative, expressedCOG4586 ABC_cobalt_CbiO_domain1 CcmA CbiO ABC_DR_subfamily_A FepC ABC_tran COG1123 ABC_NatA_like ABC_subfamily_A ABC_ATPase DppF NatA ABC_NikE_OppD_transporters Uup AB…
CUST_20332_PI426222305	2.66024	0.643317	4.13519	PGSC0003DMT400049797	DNA binding protein	chr09	DNA binding protein	PGSC0003DMP400033610	PGSC0003DMG401019343	PGSC0003DMC400033610	PGSC0003DMT400049797					GO:0005634	GO:0003700;GO:0043565	GO:0006355
CUST_37478_PI426222305	1.04938	0.256583	4.08982	PGSC0003DMT400078867	DNA-binding protein phosphatase 2C	chr07	DNA-binding protein phosphatase 2C	PGSC0003DMP400053457	PGSC0003DMG400030694	PGSC0003DMC400053457	PGSC0003DMT400078867	29.4	protein.postranslational modification	pgsc0003dmp400053457	moderately similar to ( 349) AT2G25620 | Symbols: | protein phosphatase 2C, putative / PP2C, putative | chr2:10903154-10904978 REVERSEmoderately similar to ( 444) loc_os02g55560 12002.m100396 protein DNA-binding protein phosphatase 2C, putative, expressedPP2Cc PP2Cc PP2C PTC1 PGSC0003DMT400078867
CUST_48928_PI426222305	1.33638	0.329184	4.05969	PGSC0003DMT400065312	Apetala 2	chr11	Apetala 2	PGSC0003DMP400044037	PGSC0003DMG400025390	PGSC0003DMC400044037	PGSC0003DMT400065312	27.3.3	RNA.regulation of transcription.AP2/EREBP, APETALA2/Ethylene-responsive element binding protein family	pgsc0003dmp400044037	moderately similar to ( 291) AT2G28550 | Symbols: RAP2.7, TOE1 | RAP2.7 (RELATED TO AP2.7); DNA binding / transcription factor | chr2:12226444-12228251 REVERSEweakly similar to ( 121) BBM1_BRANA Protein BABY BOOM 1 (BnBBM1) - Brassica napus (Rape)moderately similar to ( 271) loc_os05g03040 12005.m27679 protein floral homeotic protein APETALA2, putative, expressedAP2 AP2 PGSC0003DMT400065312		GO:0003700	GO:0006355
CUST_23954_PI426222305	2.18367	0.5435	4.01779	PGSC0003DMT400032791	Chlorophyll a-b binding protein CP24 10A, chloroplastic	chr01	Chlorophyll a-b binding protein CP24 10A, chloroplastic	PGSC0003DMP400022301	PGSC0003DMG400012591	PGSC0003DMC400022301	PGSC0003DMT400032791	1.1.1.1	PS.lightreaction.photosystem II.LHC-II	pgsc0003dmp400022301	moderately similar to ( 369) AT1G15820 | Symbols: LHCB6, CP24 | LHCB6 (LIGHT HARVESTING COMPLEX PSII SUBUNIT 6); chlorophyll binding | chr1:5446685-5447676 REVERSEmoderately similar to ( 367) CB4_SPIOL Chlorophyll a-b binding protein CP24, chloroplast precursor - Spinacia oleracea (Spinach)moderately similar to ( 346) loc_os04g38410 12004.m08831 protein chlorophyll a-b binding protein CP24, chlor…	GO:0016021;GO:0009941;GO:0010287;GO:0009535;GO:0009523	GO:0046872;GO:0016168	GO:0009765;GO:0018298;GO:0010196
CUST_15926_PI426222305	3.2072	0.804992	3.98414	PGSC0003DMT400057640	Glycine-rich protein	chr08	Glycine-rich protein	PGSC0003DMP400038792	PGSC0003DMG400022382	PGSC0003DMC400038792	PGSC0003DMT400057640	35.2	not assigned.unknown	pgsc0003dmp400038792	nearly identical (1722) AT4G04920 | Symbols: SFR6 | SFR6 (SENSITIVE TO FREEZING 6) | chr4:2497931-2504996 FORWARDnearly identical (1585) loc_os10g35560 12010.m065302 protein expressed protein PGSC0003DMT400057640
CUST_48711_PI426222305	1.15419	0.29224	3.94948	PGSC0003DMT400036284	MYB transcription factor		MYB transcription factor	PGSC0003DMP400024608	PGSC0003DMG400013966	PGSC0003DMC400024608	PGSC0003DMT400036284	35.2	not assigned.unknown	pgsc0003dmp400024608	PGSC0003DMT400036284	GO:0005634	GO:0003700;GO:0003677;GO:0003682	GO:0006351;GO:0006950
CUST_23618_PI426222305	2.24022	0.572617	3.91226	PGSC0003DMT400023790	Conserved gene of unknown function	chr11	Conserved gene of unknown function	PGSC0003DMP400016234	PGSC0003DMG400009207	PGSC0003DMC400016234	PGSC0003DMT400023790	29.5.11.4.3.2	protein.degradation.ubiquitin.E3.SCF.FBOX	pgsc0003dmp400016234	very weakly similar to (94.4) AT3G06240 | Symbols: | F-box family protein | chr3:1887336-1888619 FORWARD PGSC0003DMT400023790		GO:0005515
CUST_14599_PI426222305	3.73641	0.957801	3.90103	PGSC0003DMT400066713	2-oxoglutarate-dependent dioxygenase	chr01	2-oxoglutarate-dependent dioxygenase	PGSC0003DMP400044977	PGSC0003DMG402025923	PGSC0003DMC400044977	PGSC0003DMT400066713	17.5.1	hormone metabolism.ethylene.synthesis-degradation	pgsc0003dmp400044977	moderately similar to ( 211) AT3G19010 | Symbols: | oxidoreductase, 2OG-Fe(II) oxygenase family protein | chr3:6556567-6557862 REVERSEweakly similar to ( 126) GAOX2_ORYSA Gibberellin 20 oxidase 2 (EC 1.14.11.-) (Gibberellin C-20 oxidase 2) (GA 20-oxidase 2) (Os20ox2) (Semidwarf-1 protein) - Oryza sativa (Rice)moderately similar to ( 221) loc_os03g42130 12003.m09271 protein gibberellin 20 oxidase …
CUST_37971_PI426222305	2.92935	0.751051	3.90033	PGSC0003DMT400081371	Lipoxygenase	chr09	Lipoxygenase	PGSC0003DMP400055055	PGSC0003DMG400031809	PGSC0003DMC400055055	PGSC0003DMT400081371	35.2	not assigned.unknown	pgsc0003dmp400055055	PGSC0003DMT400081371
CUST_4353_PI426222305	0.929493	0.238366	3.89943	PGSC0003DMT400070453	2-oxoglutarate-dependent dioxygenase	chr11	2-oxoglutarate-dependent dioxygenase	PGSC0003DMP400047631	PGSC0003DMG400027392	PGSC0003DMC400047631	PGSC0003DMT400070453	17.5.1	hormone metabolism.ethylene.synthesis-degradation	pgsc0003dmp400047631	moderately similar to ( 284) AT1G55290 | Symbols: | oxidoreductase, 2OG-Fe(II) oxygenase family protein | chr1:20626208-20627397 REVERSEweakly similar to ( 119) FL3H_MALDO Naringenin,2-oxoglutarate 3-dioxygenase (EC 1.14.11.9) (Flavonone-3-hydroxylase) (F3H) (FHT) - Malus domestica (Apple) (Malus sylvestris)weakly similar to ( 135) loc_os01g70930 12001.m13137 protein flavonol synthase/flavanone 3…
CUST_51500_PI426222305	1.72208	0.44542	3.86619	PGSC0003DMT400025167	Calcium ion binding protein		Calcium ion binding protein	PGSC0003DMP400017167	PGSC0003DMG402009727	PGSC0003DMC400017167	PGSC0003DMT400025167	33.99	development.unspecified	pgsc0003dmp400017167	weakly similar to ( 179) AT1G70670 | Symbols: | caleosin-related family protein | chr1:26644830-26645970 FORWARDweakly similar to ( 182) loc_os03g12230 12003.m101244 protein caleosin, putative, expressedCaleosin PGSC0003DMT400025167
CUST_13813_PI426222305	1.19985	0.313881	3.82263	PGSC0003DMT400055751	Mitogen-activated protein kinase 4	chr05	Mitogen-activated protein kinase 4	PGSC0003DMP400037535	PGSC0003DMG400021649	PGSC0003DMC400037535	PGSC0003DMT400055751	29.4	protein.postranslational modification	pgsc0003dmp400037535	highly similar to ( 662) AT4G01370 | Symbols: ATMPK4, MPK4 | ATMPK4 (ARABIDOPSIS THALIANA MAP KINASE 4); MAP kinase/ kinase | chr4:567219-568889 FORWARDhighly similar to ( 656) MMK2_MEDSA Mitogen-activated protein kinase homolog MMK2 (EC 2.7.11.24) - Medicago sativa (Alfalfa)highly similar to ( 644) loc_os08g06060 12008.m04746 protein mitogen-activated protein kinase homolog 4, putative, expresse…
CUST_27833_PI426222305	1.92181	0.503349	3.81804	PGSC0003DMT400043307	Gene of unknown function	chr01	Gene of unknown function	PGSC0003DMP400029370	PGSC0003DMG400016810	PGSC0003DMC400029370	PGSC0003DMT400043307	35.2	not assigned.unknown	pgsc0003dmp400029370	PGSC0003DMT400043307
CUST_30308_PI426222305	3.87851	1.01985	3.80304	PGSC0003DMT400069726	Nodulation receptor kinase	chr05	Leucine Rich Repeat family protein	PGSC0003DMP400047096	PGSC0003DMG400027115	PGSC0003DMC400047096	PGSC0003DMT400069726	30.2.3	signalling.receptor kinases.leucine rich repeat III	pgsc0003dmp400047096	moderately similar to ( 224) AT3G56100 | Symbols: MRLK, IMK3 | MRLK (MERISTEMATIC RECEPTOR-LIKE KINASE); ATP binding / protein binding / protein kinase/ protein serine/threonine kinase | chr3:20817074-20819517 REVERSEvery weakly similar to (94.7) PSKR_DAUCA Phytosulfokine receptor precursor (EC 2.7.11.1) (Phytosulfokine LRR receptor kinase) - Daucus carota (Carrot)moderately similar to ( 209) loc…
CUST_27879_PI426222305	1.80132	0.474987	3.79236	PGSC0003DMT400015974	KS1 protein	chr01	KS1 protein	PGSC0003DMP400011080	PGSC0003DMG400006248	PGSC0003DMC400011080	PGSC0003DMT400015974	35.2	not assigned.unknown	pgsc0003dmp400011080	PGSC0003DMT400015974
CUST_7840_PI426222305	0.976099	0.258411	3.77731	PGSC0003DMT400009614	Uroporphyrin-III methyltransferase	chr04	Uroporphyrin-III methyltransferase	PGSC0003DMP400006699	PGSC0003DMG400003752	PGSC0003DMC400006699	PGSC0003DMT400009614	19	tetrapyrrole synthesis	pgsc0003dmp400006699	weakly similar to ( 130) AT1G45110 | Symbols: | tetrapyrrole methylase family protein | chr1:17052572-17054546 FORWARDweakly similar to ( 112) loc_os10g27450 12010.m21887 protein expressed proteinCOG0313 PGSC0003DMT400009614
CUST_49900_PI426222305	1.09121	0.289083	3.77471	PGSC0003DMT400019708	Alternative oxidase	chr08	Alternative oxidase	PGSC0003DMP400013471	PGSC0003DMG400007614	PGSC0003DMC400013471	PGSC0003DMT400019708	9.4	mitochondrial electron transport / ATP synthesis.alternative oxidase	pgsc0003dmp400013471	moderately similar to ( 478) AT3G22370 | Symbols: AOX1A, ATAOX1A | AOX1A (ALTERNATIVE OXIDASE 1A); alternative oxidase | chr3:7906890-7908416 FORWARDhighly similar to ( 578) AOX1_TOBAC Alternative oxidase 1, mitochondrial precursor (EC 1.-.-.-) - Nicotiana tabacum (Common tobacco)moderately similar to ( 438) loc_os04g51150 12004.m10011 protein transposon protein, putative, unclassified, expressed…
CUST_27441_PI426222305	1.64735	0.438595	3.75596	PGSC0003DMT400070833	Sodium/potassium/calcium exchanger	chr04	Sodium/potassium/calcium exchanger	PGSC0003DMP400047896	PGSC0003DMG400027543	PGSC0003DMC400047896	PGSC0003DMT400070833	35.2	not assigned.unknown	pgsc0003dmp400047896	PGSC0003DMT400070833
CUST_21427_PI426222305	1.09402	0.291653	3.75111	PGSC0003DMT400070193	Conserved gene of unknown function	chr04	Conserved gene of unknown function	PGSC0003DMP400047455	PGSC0003DMG400027281	PGSC0003DMC400047455	PGSC0003DMT400070193	35.2	not assigned.unknown	pgsc0003dmp400047455	moderately similar to ( 266) AT3G57400 | Symbols: | unknown protein | chr3:21238547-21239971 FORWARD PGSC0003DMT400070193
CUST_44255_PI426222305	2.47075	0.670644	3.68414	PGSC0003DMT400006011	GATA transcription factor	chr01	GATA transcription factor	PGSC0003DMP400004168	PGSC0003DMG400002337	PGSC0003DMC400004168	PGSC0003DMT400006011	27.3.9	RNA.regulation of transcription.C2C2(Zn) GATA transcription factor family	pgsc0003dmp400004168	PGSC0003DMT400006011		GO:0003700;GO:0008270;GO:0043565	GO:0006355
CUST_45035_PI426222305	1.30028	0.353102	3.68244	PGSC0003DMT400027341	CMV 1a interacting protein 1	chr10	CMV 1a interacting protein 1	PGSC0003DMP400018647	PGSC0003DMG400010544	PGSC0003DMC400018647	PGSC0003DMT400027341	11.3	lipid metabolism.Phospholipid synthesis	pgsc0003dmp400018647	moderately similar to ( 482) loc_os10g10180 12010.m065357 protein CMV 1a interacting protein 1, putative, expressedUbiE Methyltransf_11 ubiE PGSC0003DMT400027341		GO:0008168	GO:0008152
CUST_48942_PI426222305	1.20615	0.331304	3.64061	PGSC0003DMT400065313	Apetala 2	chr11	Apetala 2	PGSC0003DMP400044038	PGSC0003DMG400025390	PGSC0003DMC400044038	PGSC0003DMT400065313	27.3.3	RNA.regulation of transcription.AP2/EREBP, APETALA2/Ethylene-responsive element binding protein family	pgsc0003dmp400044038	moderately similar to ( 283) AT2G28550 | Symbols: RAP2.7, TOE1 | RAP2.7 (RELATED TO AP2.7); DNA binding / transcription factor | chr2:12226444-12228251 REVERSEweakly similar to ( 144) BBM1_BRANA Protein BABY BOOM 1 (BnBBM1) - Brassica napus (Rape)moderately similar to ( 311) loc_os05g03040 12005.m27679 protein floral homeotic protein APETALA2, putative, expressedAP2 AP2 PGSC0003DMT400065313	GO:0005634	GO:0003700;GO:0003677	GO:0006355;GO:0009873
CUST_13099_PI426222305	3.30819	0.910838	3.63203	PGSC0003DMT400007570	RGC1	chr01	RGC1	PGSC0003DMP400005261	PGSC0003DMG400002920	PGSC0003DMC400005261	PGSC0003DMT400007570	20.1	stress.biotic	pgsc0003dmp400005261	moderately similar to ( 239) AT1G50180 | Symbols: | disease resistance protein (CC-NBS-LRR class), putative | chr1:18584235-18587136 FORWARDmoderately similar to ( 231) loc_os07g08890 12007.m05345 protein disease resistance protein RPM1, putative, expressedNB-ARC PGSC0003DMT400007570
CUST_21930_PI426222305	2.1663	0.597298	3.62684	PGSC0003DMT400056386	Transporter	chr09	Transporter	PGSC0003DMP400037943	PGSC0003DMG400021909	PGSC0003DMC400037943	PGSC0003DMT400056386	35.2	not assigned.unknown	pgsc0003dmp400037943	PGSC0003DMT400056386
CUST_24016_PI426222305	3.32567	0.917708	3.62389	PGSC0003DMT400076558	Nodulin	chr01	Nodulin	PGSC0003DMP400051861	PGSC0003DMG400029766	PGSC0003DMC400051861	PGSC0003DMT400076558	33.99	development.unspecified	pgsc0003dmp400051861	weakly similar to ( 141) AT3G43660 | Symbols: | nodulin, putative | chr3:15565332-15565928 FORWARDweakly similar to ( 133) NO21_SOYBN Nodulin 21 (N-21) - Glycine max (Soybean)weakly similar to ( 110) loc_os04g59020 12004.m10780 protein integral membrane protein, expressedNodulin-21 DUF125 CCC1_like Nodulin-21_like_1 Nodulin-21_like_2 PGSC0003DMT400076558
CUST_24147_PI426222305	1.10277	0.304478	3.62185	PGSC0003DMT400059063	2-oxoglutarate-dependent dioxygenase	chr09	2-oxoglutarate-dependent dioxygenase	PGSC0003DMP400039788	PGSC0003DMG400022940	PGSC0003DMC400039788	PGSC0003DMT400059063	17.5.1	hormone metabolism.ethylene.synthesis-degradation	pgsc0003dmp400039788	very weakly similar to (89.0) AT5G12270 | Symbols: | oxidoreductase, 2OG-Fe(II) oxygenase family protein | chr5:3970131-3971301 REVERSE PGSC0003DMT400059063
CUST_40204_PI426222305	1.35849	0.376057	3.61246	PGSC0003DMT400068374	Transcription factor	chr06	Transcription factor	PGSC0003DMP400046203	PGSC0003DMG400026587	PGSC0003DMC400046203	PGSC0003DMT400068374
CUST_50411_PI426222305	1.03977	0.291137	3.57142	PGSC0003DMT400010913	Acetyl-CoA synthetase	chr12	Acetyl-CoA synthetase	PGSC0003DMP400007602	PGSC0003DMG400004274	PGSC0003DMC400007602	PGSC0003DMT400010913	11.1.8	lipid metabolism.FA synthesis and FA elongation.acyl coa ligase	pgsc0003dmp400007602	weakly similar to ( 128) AT1G55320 | Symbols: AAE18 | AAE18 (ACYL-ACTIVATING ENZYME 18); catalytic/ ligase | chr1:20634194-20636659 FORWARDweakly similar to ( 124) loc_os03g59080 12003.m10809 protein acyl-activating enzyme 18, putative, expressed PGSC0003DMT400010913
CUST_9404_PI426222305	1.23091	0.344729	3.57065	PGSC0003DMT400006751	AP2 domain class transcription factor	chr03	AP2 domain class transcription factor	PGSC0003DMP400004686	PGSC0003DMG400002620	PGSC0003DMC400004686	PGSC0003DMT400006751	27.3.3	RNA.regulation of transcription.AP2/EREBP, APETALA2/Ethylene-responsive element binding protein family	pgsc0003dmp400004686	weakly similar to ( 155) AT5G11590 | Symbols: TINY2 | TINY2 (TINY2); DNA binding / transcription factor | chr5:3727789-3728499 REVERSEweakly similar to ( 127) loc_os10g41130 12010.m06878 protein DREB-like protein, putative, expressedAP2 AP2 PGSC0003DMT400006751	GO:0005634	GO:0003700;GO:0043565	GO:0045893
CUST_41579_PI426222305	1.58814	0.445111	3.56795	PGSC0003DMT400021594	Cysteine synthase	chr10	Cysteine synthase	PGSC0003DMP400014700	PGSC0003DMG400008374	PGSC0003DMC400014700	PGSC0003DMT400021594	13.1.5.3.1	amino acid metabolism.synthesis.serine-glycine-cysteine group.cysteine.OASTL	pgsc0003dmp400014700	weakly similar to ( 126) AT3G61440 | Symbols: ATCYSC1, CYSC1 | CYSC1 (CYSTEINE SYNTHASE C1); L-3-cyanoalanine synthase/ cysteine synthase | chr3:22736383-22737792 FORWARDvery weakly similar to (97.8) CYSKP_SPIOL Cysteine synthase, chloroplast precursor (EC 2.5.1.47) (O-acetylserine sulfhydrylase) (O-acetylserine (Thiol)-lyase) (CSase B) (CS-B) (OAS-TL B) - Spinacia oleracea (Spinach)weakly simila…
CUST_41025_PI426222305	1.78069	0.510622	3.4873	PGSC0003DMT400018960	YA4	chr11	YA4	PGSC0003DMP400013018	PGSC0003DMG400007350	PGSC0003DMC400013018	PGSC0003DMT400018960	27.3.14	RNA.regulation of transcription.CCAAT box binding factor family, HAP2	pgsc0003dmp400013018	very weakly similar to (94.7) AT5G12840 | Symbols: HAP2A, ATHAP2A, NF-YA1 | NF-YA1 (NUCLEAR FACTOR Y, SUBUNIT A1); transcription factor | chr5:4051147-4052961 REVERSEvery weakly similar to (90.1) loc_os03g48970 12003.m101451 protein nuclear transcription factor Y subunit A-1, putative, expressed PGSC0003DMT400018960
CUST_31424_PI426222305	1.17181	0.337753	3.46943	PGSC0003DMT400042532	Avr9/Cf-9 rapidly elicited protein 146	chr06	Avr9/Cf-9 rapidly elicited protein 146	PGSC0003DMP400028850	PGSC0003DMG400016498	PGSC0003DMC400028850	PGSC0003DMT400042532	35.2	not assigned.unknown	pgsc0003dmp400028850	weakly similar to ( 118) AT1G52140 | Symbols: | unknown protein | chr1:19407559-19408185 REVERSEvery weakly similar to (86.3) loc_os06g36070 12006.m08144 protein expressed protein PGSC0003DMT400042532
CUST_4666_PI426222305	1.29516	0.376986	3.43556	PGSC0003DMT400070455	2-oxoglutarate-dependent dioxygenase	chr11	2-oxoglutarate-dependent dioxygenase	PGSC0003DMP400047633	PGSC0003DMG400027392	PGSC0003DMC400047633	PGSC0003DMT400070455	17.5.1	hormone metabolism.ethylene.synthesis-degradation	pgsc0003dmp400047633	weakly similar to ( 135) AT1G55290 | Symbols: | oxidoreductase, 2OG-Fe(II) oxygenase family protein | chr1:20626208-20627397 REVERSEvery weakly similar to (82.0) loc_os03g03034 12003.m35589 protein flavonol synthase/flavanone 3-hydroxylase, putative, expressed PGSC0003DMT400070455
CUST_21281_PI426222305	1.74531	0.509188	3.42763	PGSC0003DMT400020099	2,4-D inducible glutathione S-transferase	chr12	2,4-D inducible glutathione S-transferase	PGSC0003DMP400013706	PGSC0003DMG400007786	PGSC0003DMC400013706	PGSC0003DMT400020099	26.9	misc.glutathione S transferases	pgsc0003dmp400013706	moderately similar to ( 247) AT1G17180 | Symbols: ATGSTU25 | ATGSTU25 (GLUTATHIONE S-TRANSFERASE TAU 25); glutathione transferase | chr1:5872208-5872958 FORWARDmoderately similar to ( 251) GSTXA_TOBAC Probable glutathione S-transferase parA (EC 2.5.1.18) (Auxin-regulated protein parA) (STR246C protein) - Nicotiana tabacum (Common tobacco)moderately similar to ( 204) loc_os09g20220 12009.m05229 pr…		GO:0005515
CUST_47466_PI426222305	1.53633	0.448775	3.42338	PGSC0003DMT400064777	COR413-PM2	chr01	COR413-PM2	PGSC0003DMP400043673	PGSC0003DMG400025160	PGSC0003DMC400043673	PGSC0003DMT400064777	20.2.2	stress.abiotic.cold	pgsc0003dmp400043673	PGSC0003DMT400064777
CUST_2430_PI426222305	1.56612	0.458193	3.41804	PGSC0003DMT400028833	Transcription factor HBP-1b	chr10	Transcription factor HBP-1b	PGSC0003DMP400019606	PGSC0003DMG400011102	PGSC0003DMC400019606	PGSC0003DMT400028833	27.3.35	RNA.regulation of transcription.bZIP transcription factor family	pgsc0003dmp400019606	weakly similar to ( 136) AT1G58330 | Symbols: ZW2 | ZW2 | chr1:21641150-21641827 FORWARDweakly similar to ( 110) loc_os01g20030 12001.m08538 protein expressed protein PGSC0003DMT400028833
CUST_48680_PI426222305	1.25451	0.368595	3.40348	PGSC0003DMT400062777	2-oxoglutarate-dependent dioxygenase	chr05	2-oxoglutarate-dependent dioxygenase	PGSC0003DMP400042258	PGSC0003DMG400024434	PGSC0003DMC400042258	PGSC0003DMT400062777	17.5.1	hormone metabolism.ethylene.synthesis-degradation	pgsc0003dmp400042258	weakly similar to ( 129) AT1G55290 | Symbols: | oxidoreductase, 2OG-Fe(II) oxygenase family protein | chr1:20626208-20627397 REVERSE PGSC0003DMT400062777		GO:0016706
CUST_26385_PI426222305	1.11765	0.332565	3.3607	PGSC0003DMT400037194	Cytochrome b561	chr03	Cytochrome B561	PGSC0003DMP400025265	PGSC0003DMG400014340	PGSC0003DMC400025265	PGSC0003DMT400037194	21.2	redox.ascorbate and glutathione	pgsc0003dmp400025265	weakly similar to ( 159) AT4G25570 | Symbols: ACYB-2 | ACYB-2; carbon-monoxide oxygenase | chr4:13053887-13055518 REVERSEweakly similar to ( 127) loc_os02g42890 12002.m09324 protein cytochrome b561, putative, expressedCytochrom_B561 PGSC0003DMT400037194
CUST_16689_PI426222305	1.26867	0.378357	3.35311	PGSC0003DMT400092196	Elongation factor TuB, chloroplastic	chr06	Elongation factor TuB, chloroplastic	PGSC0003DMP400063871	PGSC0003DMG400041767	PGSC0003DMC400063871	PGSC0003DMT400092196	29.2.4	protein.synthesis.elongation	pgsc0003dmp400063871	highly similar to ( 679) AT4G20360 | Symbols: ATRAB8D, ATRABE1B | ATRABE1B (ARABIDOPSIS RAB GTPASE HOMOLOG E1B); GTP binding / GTPase/ translation elongation factor | chr4:10990036-10991466 FORWARDhighly similar to ( 705) EFTUB_NICSY Elongation factor TuB, chloroplast precursor (EF-TuB) - Nicotiana sylvestris (Wood tobacco)highly similar to ( 640) loc_os02g38210 12002.m08909 protein elongation fa…	GO:0005730;GO:0048046;GO:0009941;GO:0009570;GO:0009535;GO:0009295	GO:0005525;GO:0003924;GO:0003746	GO:0006184;GO:0006414
CUST_50673_PI426222305	2.86972	0.858444	3.34294	PGSC0003DMT400022154	Cc-nbs-lrr resistance protein	chr10	Cc-nbs-lrr resistance protein	PGSC0003DMP400015104	PGSC0003DMG400008595	PGSC0003DMC400015104	PGSC0003DMT400022154	20.1	stress.biotic	pgsc0003dmp400015104	moderately similar to ( 389) AT3G14470 | Symbols: | disease resistance protein (NBS-LRR class), putative | chr3:4857940-4861104 FORWARDmoderately similar to ( 422) loc_os05g41290 12005.m08304 protein disease resistance RPP13-like protein 1, putative, expressedNB-ARC PGSC0003DMT400022154
CUST_52644_PI426222305	1.81884	0.545432	3.33467	PGSC0003DMT400056834	Peptide transporter		Peptide transporter	PGSC0003DMP400038208	PGSC0003DMG400022107	PGSC0003DMC400038208	PGSC0003DMT400056834	34.13	transport.peptides and oligopeptides	pgsc0003dmp400038208	moderately similar to ( 222) AT3G45660 | Symbols: | proton-dependent oligopeptide transport (POT) family protein | chr3:16762205-16764241 FORWARDweakly similar to ( 169) loc_os05g27304 12005.m07019 protein peptide transporter PTR2, putative, expressed PGSC0003DMT400056834	GO:0016020	GO:0005215	GO:0006810
CUST_39611_PI426222305	1.12642	0.338232	3.33032	PGSC0003DMT400058726	Conserved gene of unknown function	chr10	Conserved gene of unknown function	PGSC0003DMP400039557	PGSC0003DMG400022813	PGSC0003DMC400039557	PGSC0003DMT400058726	35.2	not assigned.unknown	pgsc0003dmp400039557	PGSC0003DMT400058726
CUST_33694_PI426222305	1.11318	0.335809	3.31491	PGSC0003DMT400078771	Protease Do-like 7	chr02	Protease Do-like 7	PGSC0003DMP400053389	PGSC0003DMG402030647	PGSC0003DMC400053389	PGSC0003DMT400078771	29.5.5	protein.degradation.serine protease	pgsc0003dmp400053389	moderately similar to ( 288) AT3G03380 | Symbols: DegP7 | DegP7 (DegP protease 7); catalytic/ protein binding / serine-type endopeptidase/ serine-type peptidase | chr3:799720-808319 FORWARDmoderately similar to ( 238) loc_os02g48180 12002.m09852 protein expressed protein PGSC0003DMT400078771	GO:0009507;GO:0005829	GO:0004252	GO:0006508;GO:0010205
CUST_21162_PI426222305	0.871756	0.264943	3.29035	PGSC0003DMT400020227	DNA-binding protein phosphatase 2C	chr12	DNA-binding protein phosphatase 2C	PGSC0003DMP400013785	PGSC0003DMG400007819	PGSC0003DMC400013785	PGSC0003DMT400020227	29.4	protein.postranslational modification	pgsc0003dmp400013785	moderately similar to ( 237) AT2G25620 | Symbols: | protein phosphatase 2C, putative / PP2C, putative | chr2:10903154-10904978 REVERSEmoderately similar to ( 284) loc_os02g55560 12002.m100396 protein DNA-binding protein phosphatase 2C, putative, expressedPP2Cc PP2Cc PP2C PTC1 PGSC0003DMT400020227		GO:0003824
CUST_39342_PI426222305	2.13219	0.651596	3.27226	PGSC0003DMT400034323	Nodulation receptor kinase	chr09	Systemin receptor SR160	PGSC0003DMP400023341	PGSC0003DMG400013198	PGSC0003DMC400023341	PGSC0003DMT400034323	30.2.3	signalling.receptor kinases.leucine rich repeat III	pgsc0003dmp400023341	moderately similar to ( 487) AT3G51740 | Symbols: IMK2 | IMK2 (INFLORESCENCE MERISTEM RECEPTOR-LIKE KINASE 2); ATP binding / kinase/ protein kinase/ protein serine/threonine kinase | chr3:19189248-19191842 FORWARDweakly similar to ( 184) PSKR_DAUCA Phytosulfokine receptor precursor (EC 2.7.11.1) (Phytosulfokine LRR receptor kinase) - Daucus carota (Carrot)moderately similar to ( 452) loc_os11g016…
CUST_10812_PI426222305	3.0363	0.928771	3.26916	PGSC0003DMT400031674	Conserved gene of unknown function	chr08	Conserved gene of unknown function	PGSC0003DMP400021469	PGSC0003DMG400012147	PGSC0003DMC400021469	PGSC0003DMT400031674	35.2	not assigned.unknown	pgsc0003dmp400021469	PGSC0003DMT400031674
CUST_43915_PI426222305	1.08692	0.334154	3.25276	PGSC0003DMT400045390	Protein ALUMINUM SENSITIVE 3	chr10	Protein ALUMINUM SENSITIVE 3	PGSC0003DMP400030755	PGSC0003DMG400017610	PGSC0003DMC400030755	PGSC0003DMT400045390
CUST_23461_PI426222305	1.86789	0.575567	3.2453	PGSC0003DMT400064913	Conserved gene of unknown function	chr08	Conserved gene of unknown function	PGSC0003DMP400043761	PGSC0003DMG400025209	PGSC0003DMC400043761	PGSC0003DMT400064913	35.2	not assigned.unknown	pgsc0003dmp400043761	PGSC0003DMT400064913
CUST_4567_PI426222305	2.25213	0.696055	3.23557	PGSC0003DMT400096696	MCLV3	chr11	MCLV3	PGSC0003DMP400068371	PGSC0003DMG400046267	PGSC0003DMC400068371	PGSC0003DMT400096696	35.2	not assigned.unknown	pgsc0003dmp400068371	PGSC0003DMT400096696
CUST_35814_PI426222305	1.33261	0.412547	3.23021	PGSC0003DMT400047073	Endonuclease	chr01	Endonuclease	PGSC0003DMP400031846	PGSC0003DMG400018278	PGSC0003DMC400031846	PGSC0003DMT400047073	28.1	DNA.synthesis/chromatin structure	pgsc0003dmp400031846	moderately similar to ( 312) AT5G26680 | Symbols: | endonuclease, putative | chr5:9311882-9315458 REVERSEmoderately similar to ( 299) FEN1A_ORYSA Flap endonuclease 1a (EC 3.1.-.-) (OsFEN-1a) - Oryza sativa (Rice)moderately similar to ( 273) loc_os05g46270 12005.m83948 protein flap endonuclease 1a, putative, expressedXPG PRK03980 Exo PGSC0003DMT400047073	GO:0005739;GO:0005829;GO:0005730;GO:0005654	GO:0003677;GO:0000287;GO:0008409;GO:0017108	GO:0010228;GO:0090305;GO:0006284;GO:0043137
CUST_10046_PI426222305	1.28887	0.400057	3.22171	PGSC0003DMT400082719	Conserved gene of unknown function	chr08	Conserved gene of unknown function	PGSC0003DMP400055671	PGSC0003DMG400032780	PGSC0003DMC400055671	PGSC0003DMT400082719	35.2	not assigned.unknown	pgsc0003dmp400055671	PGSC0003DMT400082719
CUST_42407_PI426222305	1.4611	0.454646	3.2137	PGSC0003DMT400052815	Inositol-1,4,5-triphosphate-5-phosphatase	chr08	Inositol-1,4,5-triphosphate-5-phosphatase	PGSC0003DMP400035611	PGSC0003DMG400020498	PGSC0003DMC400035611	PGSC0003DMT400052815	28.1	DNA.synthesis/chromatin structure	pgsc0003dmp400035611	highly similar to ( 580) AT4G18010 | Symbols: IP5PII, AT5PTASE2 | AT5PTASE2 (MYO-INOSITOL POLYPHOSPHATE 5-PHOSPHATASE 2); inositol-polyphosphate 5-phosphatase | chr4:9991194-9994099 REVERSEmoderately similar to ( 389) loc_os01g51890 12001.m11365 protein inositol-1,4,5-trisphosphate 5-Phosphatase, putative, expressedIPPc COG5411 PGSC0003DMT400052815
CUST_4588_PI426222305	1.08134	0.340353	3.1771	PGSC0003DMT400070464	2-oxoglutarate-dependent dioxygenase	chr11	2-oxoglutarate-dependent dioxygenase	PGSC0003DMP400047642	PGSC0003DMG402027395	PGSC0003DMC400047642	PGSC0003DMT400070464	17.5.1	hormone metabolism.ethylene.synthesis-degradation	pgsc0003dmp400047642	weakly similar to ( 182) AT1G55290 | Symbols: | oxidoreductase, 2OG-Fe(II) oxygenase family protein | chr1:20626208-20627397 REVERSEvery weakly similar to (90.1) FL3H_MALDO Naringenin,2-oxoglutarate 3-dioxygenase (EC 1.14.11.9) (Flavonone-3-hydroxylase) (F3H) (FHT) - Malus domestica (Apple) (Malus sylvestris)very weakly similar to (99.4) loc_os06g06720 12006.m05397 protein flavonol synthase/flava…		GO:0016706	GO:0055114
CUST_30426_PI426222305	2.95583	0.936061	3.15773	PGSC0003DMT400069831	Conserved gene of unknown function	chr05	Conserved gene of unknown function	PGSC0003DMP400047186	PGSC0003DMG400027152	PGSC0003DMC400047186	PGSC0003DMT400069831	27.3.99	RNA.regulation of transcription.unclassified	pgsc0003dmp400047186	weakly similar to ( 155) AT3G54826 | Symbols: | FUNCTIONS IN: molecular_function unknown; INVOLVED IN: biological_process unknown; LOCATED IN: cellular_component unknown; CONTAINS InterPro DOMAIN/s: Zinc finger, Zim17-type (InterPro:IPR007853); Has 284 Blast hits to 284 proteins in 134 species: Archae - 0; Bacteria - 0; Metazoa - 100; Fungi - 79; Plants - 58; Viruses - 0; Other Eukaryotes - 47 (s…
CUST_44039_PI426222305	1.10957	0.352297	3.14953	PGSC0003DMT400016507	Conserved gene of unknown function	chr09	Conserved gene of unknown function	PGSC0003DMP400011440	PGSC0003DMG400006446	PGSC0003DMC400011440	PGSC0003DMT400016507	35.2	not assigned.unknown	pgsc0003dmp400011440	weakly similar to ( 197) AT1G04200 | Symbols: | unknown protein | chr1:1109676-1113875 FORWARDweakly similar to ( 193) loc_os01g56630 12001.m11820 protein dymeclin, putative, expressed PGSC0003DMT400016507
CUST_48669_PI426222305	1.21112	0.385222	3.14394	PGSC0003DMT400087033	2-oxoglutarate-dependent dioxygenase	chr05	2-oxoglutarate-dependent dioxygenase	PGSC0003DMP400058708	PGSC0003DMG400036604	PGSC0003DMC400058708	PGSC0003DMT400087033	17.5.1	hormone metabolism.ethylene.synthesis-degradation	pgsc0003dmp400058708	weakly similar to ( 121) AT1G55290 | Symbols: | oxidoreductase, 2OG-Fe(II) oxygenase family protein | chr1:20626208-20627397 REVERSE PGSC0003DMT400087033		GO:0016706
CUST_4499_PI426222305	1.2838	0.408485	3.14282	PGSC0003DMT400070459	Oxidoreductase	chr11	2-oxoglutarate-dependent dioxygenase	PGSC0003DMP400047637	PGSC0003DMG400027392	PGSC0003DMC400047637	PGSC0003DMT400070459	17.5.1	hormone metabolism.ethylene.synthesis-degradation	pgsc0003dmp400047637	weakly similar to ( 140) AT1G55290 | Symbols: | oxidoreductase, 2OG-Fe(II) oxygenase family protein | chr1:20626208-20627397 REVERSE PGSC0003DMT400070459
CUST_13051_PI426222305	2.03222	0.651589	3.11887	PGSC0003DMT400062875	Gene of unknown function	chr03	Gene of unknown function	PGSC0003DMP400042320	PGSC0003DMG402024473	PGSC0003DMC400042320	PGSC0003DMT400062875	26.3	misc.gluco-, galacto- and mannosidases	pgsc0003dmp400042320	very weakly similar to (80.5) AT1G27520 | Symbols: | glycoside hydrolase family 47 protein | chr1:9558752-9562091 FORWARDvery weakly similar to (87.0) loc_os02g50780 12002.m10112 protein ER degradation-enhancing alpha-mannosidase-like 1, putative, expressed PGSC0003DMT400062875
CUST_7419_PI426222305	1.30001	0.41821	3.10851	PGSC0003DMT400025787	CDSP32 protein (Chloroplast Drought-induced Stress Protein of 32kDa)	chr04	CDSP32 protein (Chloroplast Drought-induced Stress Protein of 32kDa)	PGSC0003DMP400017580	PGSC0003DMG400009956	PGSC0003DMC400017580	PGSC0003DMT400025787	21.1	redox.thioredoxin	pgsc0003dmp400017580	moderately similar to ( 382) AT1G76080 | Symbols: ATCDSP32, CDSP32 | CDSP32 (CHLOROPLASTIC DROUGHT-INDUCED STRESS PROTEIN OF 32 KD) | chr1:28548063-28549348 REVERSEmoderately similar to ( 367) loc_os07g29410 12007.m29166 protein electron transporter/ thiol-disulfide exchange intermediate, putative, expressedTRX_CDSP32 PGSC0003DMT400025787
CUST_36993_PI426222305	1.71879	0.559494	3.07205	PGSC0003DMT400075057	Ferritin	chr09	Ferritin	PGSC0003DMP400050837	PGSC0003DMG400029195	PGSC0003DMC400050837	PGSC0003DMT400075057	15.2	metal handling.binding, chelation and storage	pgsc0003dmp400050837	moderately similar to ( 254) AT2G40300 | Symbols: ATFER4 | ATFER4 (ferritin 4); binding / ferric iron binding / oxidoreductase/ transition metal ion binding | chr2:16831501-16833214 REVERSEmoderately similar to ( 265) FRI3_SOYBN Ferritin-3, chloroplast precursor (EC 1.16.3.1) (SFerH-3) - Glycine max (Soybean)moderately similar to ( 235) loc_os12g01530 12012.m26727 protein ferritin-1, chloroplast …
CUST_17345_PI426222305	1.29949	0.42303	3.07186	PGSC0003DMT400008502	Conserved gene of unknown function	chr01	Conserved gene of unknown function	PGSC0003DMP400005901	PGSC0003DMG400003288	PGSC0003DMC400005901	PGSC0003DMT400008502	35.2	not assigned.unknown	pgsc0003dmp400005901	weakly similar to ( 157) AT5G07020 | Symbols: | proline-rich family protein | chr5:2180669-2182284 REVERSEweakly similar to ( 124) loc_os02g35090 12002.m08597 protein expressed protein PGSC0003DMT400008502
CUST_28156_PI426222305	1.22568	0.402501	3.04517	PGSC0003DMT400004281	Conserved gene of unknown function	chr01	Conserved gene of unknown function	PGSC0003DMP400003053	PGSC0003DMG400001700	PGSC0003DMC400003053	PGSC0003DMT400004281	35.2	not assigned.unknown	pgsc0003dmp400003053	PGSC0003DMT400004281
CUST_874_PI426222305	2.56511	0.842409	3.04497	PGSC0003DMT400026053	S-adenosylmethionine decarboxylase proenzyme	chr02	S-adenosylmethionine decarboxylase proenzyme	PGSC0003DMP400017785	PGSC0003DMG400010051	PGSC0003DMC400017785	PGSC0003DMT400026053	22.1.2	polyamine metabolism.synthesis.SAM decarboxylase	pgsc0003dmp400017785	moderately similar to ( 412) AT3G25570 | Symbols: | adenosylmethionine decarboxylase family protein | chr3:9287413-9288462 REVERSEmoderately similar to ( 500) DCAM_IPONI S-adenosylmethionine decarboxylase proenzyme (EC 4.1.1.50) (AdoMetDC) (SamDC) [Contains: S-adenosylmethionine decarboxylase alpha chain; S-adenosylmethionine decarboxylase beta chain] - Ipomoea nil (Japanese morning glory) (Pharb…
CUST_13737_PI426222305	1.68749	0.555196	3.03945	PGSC0003DMT400084204	TAF-3	chr05	TAF-3	PGSC0003DMP400056251	PGSC0003DMG400033876	PGSC0003DMC400056251	PGSC0003DMT400084204	27.3.35	RNA.regulation of transcription.bZIP transcription factor family	pgsc0003dmp400056251	weakly similar to ( 188) AT2G46270 | Symbols: GBF3 | GBF3 (G-BOX BINDING FACTOR 3); sequence-specific DNA binding / transcription factor | chr2:19000859-19002901 FORWARDmoderately similar to ( 239) TAF1_TOBAC Transcriptional activator TAF-1 (Fragment) - Nicotiana tabacum (Common tobacco)weakly similar to ( 122) loc_os05g49420 12005.m09012 protein G-box-binding factor 3, putative, expressedMFMR bZ…
CUST_31404_PI426222305	2.7765	0.93975	2.95451	PGSC0003DMT400073401	Conserved gene of unknown function	chr06	Conserved gene of unknown function	PGSC0003DMP400049661	PGSC0003DMG402028522	PGSC0003DMC400049661	PGSC0003DMT400073401	35.2	not assigned.unknown	pgsc0003dmp400049661	PGSC0003DMT400073401
CUST_8311_PI426222305	2.75995	0.940222	2.93543	PGSC0003DMT400075640	Conserved gene of unknown function	chr12	Syringolide-induced protein 14-1-1	PGSC0003DMP400051232	PGSC0003DMG400029419	PGSC0003DMC400051232	PGSC0003DMT400075640	35.2	not assigned.unknown	pgsc0003dmp400051232	PGSC0003DMT400075640
CUST_46440_PI426222305	1.03812	0.357402	2.90462	PGSC0003DMT400005889	Early-responsive to dehydration 4	chr08	Early-responsive to dehydration 4	PGSC0003DMP400004079	PGSC0003DMG400002290	PGSC0003DMC400004079	PGSC0003DMT400005889	20.2.3	stress.abiotic.drought/salt	pgsc0003dmp400004079	highly similar to ( 809) AT1G30360 | Symbols: ERD4 | ERD4 (early-responsive to dehydration 4) | chr1:10715892-10718799 FORWARDhighly similar to ( 759) loc_os07g05570 12007.m29066 protein ERD4 protein, putative, expressedCOG5594 DUF221 PGSC0003DMT400005889
CUST_45180_PI426222305	2.09359	0.721117	2.90327	PGSC0003DMT400081279	MLO 6	chr02	MLO 6	PGSC0003DMP400054996	PGSC0003DMG400031768	PGSC0003DMC400054996	PGSC0003DMT400081279	20.1.3.1	stress.biotic.signalling.MLO-like	pgsc0003dmp400054996	weakly similar to ( 154) AT1G11310 | Symbols: MLO2, ATMLO2, PMR2 | MLO2 (MILDEW RESISTANCE LOCUS O 2); calmodulin binding | chr1:3801546-3803870 REVERSEweakly similar to ( 127) MLOH1_HORVU MLO protein homolog 1 - Hordeum vulgare (Barley)weakly similar to ( 135) loc_os10g39520 12010.m06723 protein MLO-like protein 10, putative, expressedMlo PGSC0003DMT400081279
CUST_32026_PI426222305	2.74828	0.950561	2.89122	PGSC0003DMT400013284	Ulp1 protease family, C-terminal catalytic domain containing protein	chr06	Ulp1 protease family, C-terminal catalytic domain containing protein	PGSC0003DMP400009205	PGSC0003DMG400005184	PGSC0003DMC400009205	PGSC0003DMT400013284	35.2	not assigned.unknown	pgsc0003dmp400009205	PGSC0003DMT400013284
CUST_7087_PI426222305	1.80876	0.629231	2.87456	PGSC0003DMT400062098	TGB12K interacting protein 3	chr10	TGB12K interacting protein 3	PGSC0003DMP400041789	PGSC0003DMG400024167	PGSC0003DMC400041789	PGSC0003DMT400062098	27.3.39	RNA.regulation of transcription.AtSR Transcription Factor family	pgsc0003dmp400041789	moderately similar to ( 372) AT4G35450 | Symbols: AKR2, AFT, AKR2A | AKR2 (ANKYRIN REPEAT-CONTAINING PROTEIN 2); protein binding | chr4:16839862-16841759 FORWARDmoderately similar to ( 385) loc_os09g33810 12009.m060082 protein ankyrin repeat domain-containing protein 2, putative, expressedANK PGSC0003DMT400062098
CUST_12344_PI426222305	0.978642	0.340727	2.87222	PGSC0003DMT400063681	Conserved gene of unknown function	chr02	Conserved gene of unknown function	PGSC0003DMP400042883	PGSC0003DMG400024751	PGSC0003DMC400042883	PGSC0003DMT400063681	20.2.3	stress.abiotic.drought/salt	pgsc0003dmp400042883	moderately similar to ( 325) AT1G47980 | Symbols: | unknown protein | chr1:17691985-17693818 REVERSEmoderately similar to ( 348) loc_os03g22470 12003.m07649 protein desiccation-related protein PCC13-62 precursor, putative, expressed PGSC0003DMT400063681
CUST_52316_PI426222305	2.59901	0.906492	2.86711	PGSC0003DMT400092661	UDP-glucose:glucosyltransferase		UDP-glucose:glucosyltransferase	PGSC0003DMP400064336	PGSC0003DMG400042232	PGSC0003DMC400064336	PGSC0003DMT400092661	26.2	misc.UDP glucosyl and glucoronyl transferases	pgsc0003dmp400064336	very weakly similar to (98.6) loc_os07g47550 12007.m08972 protein anthocyanidin 3-O-glucosyltransferase, putative, expressed PGSC0003DMT400092661
CUST_13280_PI426222305	2.63133	0.919552	2.86153	PGSC0003DMT400094948	60S ribosomal protein L23a	chr12	60S ribosomal protein L23a	PGSC0003DMP400066623	PGSC0003DMG400044519	PGSC0003DMC400066623	PGSC0003DMT400094948	29.2.1.2.2.523	protein.synthesis.ribosomal protein.eukaryotic.60S subunit.L23A	pgsc0003dmp400066623	weakly similar to ( 147) AT2G39460 | Symbols: ATRPL23A, RPL23A, RPL23AA | RPL23AA (RIBOSOMAL PROTEIN L23AA); RNA binding / nucleotide binding / structural constituent of ribosome | chr2:16475049-16475904 FORWARDweakly similar to ( 152) RL23A_DAUCA 60S ribosomal protein L23a - Daucus carota (Carrot)weakly similar to ( 145) loc_os01g24690 12001.m43006 protein 60S ribosomal protein L23A, putative, e…
CUST_19101_PI426222305	1.54114	0.540563	2.85099	PGSC0003DMT400052626	Adaptin ear-binding coat-associated protein	chr07	Adaptin ear-binding coat-associated protein	PGSC0003DMP400035483	PGSC0003DMG400020428	PGSC0003DMC400035483	PGSC0003DMT400052626	35.2	not assigned.unknown	pgsc0003dmp400035483	moderately similar to ( 282) AT3G58600 | Symbols: | FUNCTIONS IN: molecular_function unknown; INVOLVED IN: endocytosis; LOCATED IN: membrane; EXPRESSED IN: 24 plant structures; EXPRESSED DURING: 13 growth stages; CONTAINS InterPro DOMAIN/s: Adaptin ear-binding coat-associated protein 1 NECAP-1 (InterPro:IPR012466); BEST Arabidopsis thaliana protein match is: ATNAP4 (Arabidopsis thaliana non-intri…	GO:0016020;GO:0005737;GO:0043231	GO:0003674	GO:0008152;GO:0006897
CUST_18755_PI426222305	1.6017	0.563727	2.84127	PGSC0003DMT400001194	SNF7 family protein	chr11	SNF7 family protein	PGSC0003DMP400000886	PGSC0003DMG400000449	PGSC0003DMC400000886	PGSC0003DMT400001194	27.3.71	RNA.regulation of transcription.SNF7	pgsc0003dmp400000886	moderately similar to ( 231) AT5G22950 | Symbols: VPS24.1 | VPS24.1 | chr5:7681380-7682720 FORWARDmoderately similar to ( 228) loc_os07g29630 12007.m07235 protein charged multivesicular body protein 3, putative, expressedSnf7 PGSC0003DMT400001194	GO:0000815		GO:0015031
CUST_37220_PI426222305	2.09586	0.740095	2.83189	PGSC0003DMT400019586	Hydroxyphenylpyruvate reductase (HPPR)	chr12	Hydroxyphenylpyruvate reductase (HPPR)	PGSC0003DMP400013394	PGSC0003DMG400007573	PGSC0003DMC400013394	PGSC0003DMT400019586	1.2.6	PS.photorespiration.hydroxypyruvate reductase	pgsc0003dmp400013394	moderately similar to ( 437) AT1G79870 | Symbols: | oxidoreductase family protein | chr1:30044794-30045851 FORWARDvery weakly similar to (94.4) DHGY_CUCSA Glycerate dehydrogenase (EC 1.1.1.29) (NADH-dependent hydroxypyruvate reductase) (HPR) (GDH) - Cucumis sativus (Cucumber)moderately similar to ( 409) loc_os01g12830 12001.m43412 protein glyoxylate reductase, putative, expressedLdhA 2-Hacid_dh S…
CUST_12384_PI426222305	1.20341	0.429404	2.80251	PGSC0003DMT400003000	ACI19	chr01	ACI19	PGSC0003DMP400002164	PGSC0003DMG400001181	PGSC0003DMC400002164	PGSC0003DMT400003000	35.2	not assigned.unknown	pgsc0003dmp400002164	moderately similar to ( 320) AT2G23790 | Symbols: | unknown protein | chr2:10125692-10127455 REVERSEmoderately similar to ( 259) loc_os10g35770 12010.m065306 protein expressed proteinDUF607 PGSC0003DMT400003000
CUST_3048_PI426222305	2.08595	0.747676	2.78992	PGSC0003DMT400000157	Cysteine synthase	chr01	Cysteine synthase	PGSC0003DMP400000118	PGSC0003DMG400000048	PGSC0003DMC400000118	PGSC0003DMT400000157	13.1.5.3.1	amino acid metabolism.synthesis.serine-glycine-cysteine group.cysteine.OASTL	pgsc0003dmp400000118	moderately similar to ( 409) AT3G61440 | Symbols: ATCYSC1, CYSC1 | CYSC1 (CYSTEINE SYNTHASE C1); L-3-cyanoalanine synthase/ cysteine synthase | chr3:22736383-22737792 FORWARDmoderately similar to ( 299) CYSKP_SPIOL Cysteine synthase, chloroplast precursor (EC 2.5.1.47) (O-acetylserine sulfhydrylase) (O-acetylserine (Thiol)-lyase) (CSase B) (CS-B) (OAS-TL B) - Spinacia oleracea (Spinach)moderately…
CUST_52502_PI426222305	2.44804	0.880327	2.78084	PGSC0003DMT400075166	Conserved gene of unknown function		Conserved gene of unknown function	PGSC0003DMP400050912	PGSC0003DMG400029244	PGSC0003DMC400050912	PGSC0003DMT400075166	20.2.1	stress.abiotic.heat	pgsc0003dmp400050912	weakly similar to ( 124) AT3G22530 | Symbols: | unknown protein | chr3:7977774-7978370 REVERSEvery weakly similar to (97.4) loc_os07g07670 12007.m05226 protein expressed protein PGSC0003DMT400075166
CUST_46097_PI426222305	1.21217	0.443129	2.73548	PGSC0003DMT400018545	Cytochrome P450	chr10	Cytochrome P450	PGSC0003DMP400012760	PGSC0003DMG400007196	PGSC0003DMC400012760	PGSC0003DMT400018545	26.1	misc.cytochrome P450	pgsc0003dmp400012760	highly similar to ( 607) AT3G56630 | Symbols: CYP94D2 | CYP94D2; electron carrier/ heme binding / iron ion binding / monooxygenase/ oxygen binding | chr3:20978953-20980512 FORWARDweakly similar to ( 122) C97B2_SOYBN Cytochrome P450 97B2 (EC 1.14.-.-) - Glycine max (Soybean)highly similar to ( 540) loc_os03g12260 12003.m06676 protein cytochrome P450 86A2, putative, expressedp450 CypX PGSC0003DMT40…	GO:0043231;GO:0044444	GO:0020037;GO:0009055;GO:0070330	GO:0055114
CUST_9316_PI426222305	2.50069	0.915007	2.73297	PGSC0003DMT400006365	PHD1	chr03	PHD1	PGSC0003DMP400004396	PGSC0003DMG400002485	PGSC0003DMC400004396	PGSC0003DMT400006365	27.3.2	RNA.regulation of transcription.Alfin-like	pgsc0003dmp400004396	moderately similar to ( 271) AT5G20510 | Symbols: AL5 | AL5 (ALFIN-LIKE 5); DNA binding / methylated histone residue binding | chr5:6939991-6942846 REVERSEmoderately similar to ( 266) loc_os04g36730 12004.m08713 protein PHD finger protein, putative, expressed PGSC0003DMT400006365	GO:0005634	GO:0008270;GO:0042393	GO:0006355
CUST_45555_PI426222305	2.48658	0.911285	2.72865	PGSC0003DMT400079685	ATP binding protein	chr03	ATP binding protein	PGSC0003DMP400054053	PGSC0003DMG401031037	PGSC0003DMC400054053	PGSC0003DMT400079685	29.4	protein.postranslational modification	pgsc0003dmp400054053	highly similar to ( 613) AT1G73460 | Symbols: | protein kinase family protein | chr1:27620122-27624899 FORWARDhighly similar to ( 532) loc_os03g51020 12003.m10084 protein ATP binding protein, putative, expressed PGSC0003DMT400079685		GO:0004672
CUST_38713_PI426222305	1.27201	0.467664	2.71993	PGSC0003DMT400088882	Alcohol dehydrogenase	chr09	Alcohol dehydrogenase	PGSC0003DMP400060557	PGSC0003DMG400038453	PGSC0003DMC400060557	PGSC0003DMT400088882	26.7	misc.oxidases - copper, flavone etc.	pgsc0003dmp400060557	moderately similar to ( 350) AT5G16990 | Symbols: | NADP-dependent oxidoreductase, putative | chr5:5581831-5583849 REVERSEmoderately similar to ( 392) loc_os06g40070 12006.m08544 protein NADP-dependent oxidoreductase P2, putative, expressedCOG2130 Qor PGSC0003DMT400088882
CUST_44828_PI426222305	1.3947	0.512972	2.71885	PGSC0003DMT400002284	Conserved gene of unknown function	chr01	Conserved gene of unknown function	PGSC0003DMP400001660	PGSC0003DMG400000874	PGSC0003DMC400001660	PGSC0003DMT400002284	35.2	not assigned.unknown	pgsc0003dmp400001660	weakly similar to ( 174) AT1G14345 | Symbols: | oxidoreductase | chr1:4899176-4899766 FORWARDweakly similar to ( 136) loc_os03g07440 12003.m06258 protein putativ eribonuclease P, putative, expressed PGSC0003DMT400002284	GO:0009535	GO:0000166;GO:0003676	GO:0006098;GO:0010207;GO:0019288
CUST_47344_PI426222305	1.88156	0.692345	2.71766	PGSC0003DMT400021440	Conserved gene of unknown function	chr02	Conserved gene of unknown function	PGSC0003DMP400014588	PGSC0003DMG400008320	PGSC0003DMC400014588	PGSC0003DMT400021440	35.2	not assigned.unknown	pgsc0003dmp400014588	PGSC0003DMT400021440
CUST_27792_PI426222305	1.13728	0.418684	2.71632	PGSC0003DMT400025307	Gene of unknown function	chr12	Gene of unknown function	PGSC0003DMP400017255	PGSC0003DMG400009771	PGSC0003DMC400017255	PGSC0003DMT400025307	35.2	not assigned.unknown	pgsc0003dmp400017255	PGSC0003DMT400025307
CUST_42087_PI426222305	2.08693	0.770673	2.70793	PGSC0003DMT400067767	DNA polymerase epsilon P17 subunit	chr11	DNA polymerase epsilon P17 subunit	PGSC0003DMP400045753	PGSC0003DMG400026357	PGSC0003DMC400045753	PGSC0003DMT400067767	28.1.3	DNA.synthesis/chromatin structure.histone	pgsc0003dmp400045753	very weakly similar to (85.1) AT2G27470 | Symbols: NF-YB11 | NF-YB11 (NUCLEAR FACTOR Y, SUBUNIT B11); transcription factor | chr2:11745196-11746375 REVERSE PGSC0003DMT400067767
CUST_25443_PI426222305	1.22787	0.454239	2.70314	PGSC0003DMT400034489	ERF transcription factor 5	chr11	ERF transcription factor 5	PGSC0003DMP400023447	PGSC0003DMG400013256	PGSC0003DMC400023447	PGSC0003DMT400034489	17.5.2	hormone metabolism.ethylene.signal transduction	pgsc0003dmp400023447	very weakly similar to (92.4) AT3G23240 | Symbols: ERF1, ATERF1 | ERF1 (ETHYLENE RESPONSE FACTOR 1); DNA binding / transcription activator/ transcription factor | chr3:8295705-8296361 FORWARDvery weakly similar to (97.8) loc_os03g64260 12003.m11287 protein ethylene responsive element binding protein, putative, expressedAP2 AP2 PGSC0003DMT400034489
CUST_44938_PI426222305	2.15443	0.798852	2.6969	PGSC0003DMT400058685	Aspartate semialdehyde dehydrogenase	chr01	Aspartate semialdehyde dehydrogenase	PGSC0003DMP400039528	PGSC0003DMG403022797	PGSC0003DMC400039528	PGSC0003DMT400058685	34.99	transport.misc	pgsc0003dmp400039528	moderately similar to ( 221) AT1G14820 | Symbols: | SEC14 cytosolic factor family protein / phosphoglyceride transfer family protein | chr1:5105237-5106454 REVERSEvery weakly similar to (99.8) loc_os01g70210 12001.m13069 protein phosphatidylinositol transfer protein CSR1, putative, expressed PGSC0003DMT400058685
CUST_728_PI426222305	1.82901	0.678608	2.69523	PGSC0003DMT400026021	LIM domain containing protein	chr02	LIM domain containing protein	PGSC0003DMP400017756	PGSC0003DMG400010041	PGSC0003DMC400017756	PGSC0003DMT400026021	27.3.99	RNA.regulation of transcription.unclassified	pgsc0003dmp400017756	moderately similar to ( 361) AT4G36860 | Symbols: | zinc ion binding | chr4:17358580-17361189 REVERSEmoderately similar to ( 422) loc_os06g08400 12006.m32223 protein zinc ion binding protein, putative, expressed PGSC0003DMT400026021
CUST_1270_PI426222305	2.54952	0.949057	2.68637	PGSC0003DMT400052201	Amino acid binding protein	chr02	Amino acid binding protein	PGSC0003DMP400035186	PGSC0003DMG400020246	PGSC0003DMC400035186	PGSC0003DMT400052201	13.99	amino acid metabolism.misc	pgsc0003dmp400035186	highly similar to ( 532) AT3G01990 | Symbols: ACR6 | ACR6; amino acid binding | chr3:330256-332066 FORWARDmoderately similar to ( 493) loc_os03g29980 12003.m34884 protein ACR4, putative, expressedACT_ACR_3 ACT_ACR_2 ACT_ACR_4 ACT_ACR_1 PRK05092 PGSC0003DMT400052201
CUST_35070_PI426222305	2.55271	0.951715	2.68222	PGSC0003DMT400049884	Gene of unknown function	chr10	Gene of unknown function	PGSC0003DMP400033671	PGSC0003DMG400019385	PGSC0003DMC400033671	PGSC0003DMT400049884	35.2	not assigned.unknown	pgsc0003dmp400033671	PGSC0003DMT400049884
CUST_38991_PI426222305	1.27935	0.478145	2.67565	PGSC0003DMT400070295	Protein tyrosine phosphatase	chr11	Protein tyrosine phosphatase	PGSC0003DMP400047520	PGSC0003DMG400027327	PGSC0003DMC400047520	PGSC0003DMT400070295	2.2.2.10	major CHO metabolism.degradation.starch.laforin like phosphoglucan phosphatase (SEX4)	pgsc0003dmp400047520	moderately similar to ( 316) AT3G52180 | Symbols: ATPTPKIS1, DSP4, SEX4 | SEX4 (STARCH-EXCESS 4); polysaccharide binding / protein tyrosine/serine/threonine phosphatase | chr3:19350574-19353459 REVERSEmoderately similar to ( 299) loc_os03g01750 12003.m101148 protein protein tyrosine phosphatase, putative, expressed PGSC0003DMT400070295
CUST_44070_PI426222305	1.33747	0.501305	2.66797	PGSC0003DMT400056132	Kinesin	chr12	Kinesin	PGSC0003DMP400037779	PGSC0003DMG400021807	PGSC0003DMC400037779	PGSC0003DMT400056132	31.1	cell.organisation	pgsc0003dmp400037779	highly similar to ( 839) AT4G21270 | Symbols: ATK1, KATA, KATAP | ATK1 (ARABIDOPSIS THALIANA KINESIN 1); microtubule motor/ minus-end-directed microtubule motor | chr4:11329579-11333884 REVERSEmoderately similar to ( 202) KLP1_CHLRE Kinesin-like protein KLP1 - Chlamydomonas reinhardtiihighly similar to ( 723) loc_os04g53760 12004.m10268 protein kinesin-1, putative, expressedKISc_C_terminal KISc K…
CUST_21983_PI426222305	1.15104	0.433797	2.6534	PGSC0003DMT400041944	Heat stress transcription factor A-6b		Heat stress transcription factor A-6b	PGSC0003DMP400028424	PGSC0003DMG400016270	PGSC0003DMC400028424	PGSC0003DMT400041944
CUST_13450_PI426222305	1.20398	0.454251	2.65047	PGSC0003DMT400017406	Esterase	chr01	Esterase	PGSC0003DMP400011967	PGSC0003DMG400006768	PGSC0003DMC400011967	PGSC0003DMT400017406	28.2	DNA.repair	pgsc0003dmp400011967	highly similar to ( 544) AT5G13800 | Symbols: | hydrolase, alpha/beta fold family protein | chr5:4452063-4454141 REVERSEhighly similar to ( 549) loc_os06g24730 12006.m31876 protein hydrolase, alpha/beta fold family protein, expressedMhpC PGSC0003DMT400017406
CUST_47249_PI426222305	1.22481	0.462987	2.64545	PGSC0003DMT400005010	Conserved gene of unknown function	chr11	Conserved gene of unknown function	PGSC0003DMP400003558	PGSC0003DMG400001980	PGSC0003DMC400003558	PGSC0003DMT400005010	35.2	not assigned.unknown	pgsc0003dmp400003558	moderately similar to ( 231) AT5G04830 | Symbols: | unknown protein | chr5:1402294-1403671 REVERSEmoderately similar to ( 229) loc_os01g73500 12001.m13378 protein expressed protein PGSC0003DMT400005010	GO:0005886;GO:0005634
CUST_43170_PI426222305	1.63637	0.622032	2.63069	PGSC0003DMT400042668	Conserved gene of unknown function	chr04	Conserved gene of unknown function	PGSC0003DMP400028947	PGSC0003DMG400016551	PGSC0003DMC400028947	PGSC0003DMT400042668	30.1	signalling.in sugar and nutrient physiology	pgsc0003dmp400028947	very weakly similar to (88.6) AT5G09960 | Symbols: | unknown protein | chr5:3106503-3107658 FORWARD PGSC0003DMT400042668
CUST_31129_PI426222305	2.64397	1.00516	2.6304	PGSC0003DMT400091312	Gene of unknown function	chr12	Gene of unknown function	PGSC0003DMP400062987	PGSC0003DMG400040883	PGSC0003DMC400062987	PGSC0003DMT400091312	35.2	not assigned.unknown	pgsc0003dmp400062987	PGSC0003DMT400091312
CUST_30837_PI426222305	1.48964	0.566953	2.62746	PGSC0003DMT400037950	Adenosine monophosphate binding protein 1 AMPBP1	chr06	Adenosine monophosphate binding protein 1 AMPBP1	PGSC0003DMP400025789	PGSC0003DMG400014638	PGSC0003DMC400025789	PGSC0003DMT400037950	11.1.8	lipid metabolism.FA synthesis and FA elongation.acyl coa ligase	pgsc0003dmp400025789	highly similar to ( 825) AT1G20560 | Symbols: AAE1 | AAE1 (ACYL ACTIVATING ENZYME 1); AMP binding | chr1:7119927-7121363 REVERSEweakly similar to ( 140) 4CL1_ORYSA 4-coumarate--CoA ligase 1 (EC 6.2.1.12) (4CL 1) (4-coumaroyl-CoA synthase 1) - Oryza sativa (Rice)highly similar to ( 766) loc_os03g04120 12003.m05944 protein AMP binding protein, putative, expressedPRK08162 CaiC PRK08316 PRK06219 PRK0…
CUST_30436_PI426222305	4.89903	1.86819	2.62234	PGSC0003DMT400069898	Transferase family protein	chr05	Transferase family protein	PGSC0003DMP400047232	PGSC0003DMG400027181	PGSC0003DMC400047232	PGSC0003DMT400069898	16.2	secondary metabolism.phenylpropanoids	pgsc0003dmp400047232	highly similar to ( 634) AT2G39980 | Symbols: | transferase family protein | chr2:16688437-16689885 REVERSEvery weakly similar to (99.4) HCBT1_DIACA Anthranilate N-benzoyltransferase protein 1 (EC 2.3.1.144) (Anthranilate N-hydroxycinnamoyl/benzoyltransferase 1) - Dianthus caryophyllus (Carnation) (Clove pink)moderately similar to ( 436) loc_os01g63480 12001.m12464 protein AER, putative, expresse…
CUST_24600_PI426222305	1.41798	0.542684	2.61289	PGSC0003DMT400054418	Nuclear transcription factor Y subunit A-4	chr07	Nuclear transcription factor Y subunit A-4	PGSC0003DMP400036612	PGSC0003DMG401021124	PGSC0003DMC400036612	PGSC0003DMT400054418	27.3.14	RNA.regulation of transcription.CCAAT box binding factor family, HAP2	pgsc0003dmp400036612	weakly similar to ( 142) AT1G30500 | Symbols: NF-YA7 | NF-YA7 (NUCLEAR FACTOR Y, SUBUNIT A7); specific transcriptional repressor/ transcription factor | chr1:10804736-10805896 REVERSEweakly similar to ( 119) loc_os12g41880 12012.m26973 protein nuclear transcription factor Y subunit A-7, putative, expressedCBF CBFB_NFYA PGSC0003DMT400054418
CUST_13061_PI426222305	2.3879	0.920031	2.59546	PGSC0003DMT400094048	Conserved gene of unknown function	chr12	Conserved gene of unknown function	PGSC0003DMP400065723	PGSC0003DMG400043619	PGSC0003DMC400065723	PGSC0003DMT400094048	35.2	not assigned.unknown	pgsc0003dmp400065723	PGSC0003DMT400094048
CUST_18093_PI426222305	1.29133	0.501287	2.57602	PGSC0003DMT400018299	Peptide transporter	chr07	Peptide transporter	PGSC0003DMP400012600	PGSC0003DMG400007104	PGSC0003DMC400012600	PGSC0003DMT400018299	35.2	not assigned.unknown	pgsc0003dmp400012600	PGSC0003DMT400018299
CUST_24514_PI426222305	1.20554	0.468536	2.57299	PGSC0003DMT400054377	Nucleic acid binding protein	chr07	Nucleic acid binding protein	PGSC0003DMP400036580	PGSC0003DMG400021105	PGSC0003DMC400036580	PGSC0003DMT400054377	27.3.67	RNA.regulation of transcription.putative transcription regulator	pgsc0003dmp400036580	weakly similar to ( 131) AT1G30680 | Symbols: | toprim domain-containing protein | chr1:10881665-10886060 FORWARDweakly similar to ( 146) loc_os06g45980 12006.m09126 protein nucleic acid binding protein, putative, expressed PGSC0003DMT400054377
CUST_18891_PI426222305	1.15899	0.451414	2.56746	PGSC0003DMT400024309	Arabinogalactan-protein	chr07	Arabinogalactan-protein	PGSC0003DMP400016611	PGSC0003DMG400009396	PGSC0003DMC400016611	PGSC0003DMT400024309	35.2	not assigned.unknown	pgsc0003dmp400016611	PGSC0003DMT400024309
CUST_22339_PI426222305	1.21027	0.472194	2.56308	PGSC0003DMT400039485	Nodulin	chr03	Nodulin	PGSC0003DMP400026769	PGSC0003DMG400015263	PGSC0003DMC400026769	PGSC0003DMT400039485	33.99	development.unspecified	pgsc0003dmp400026769	moderately similar to ( 318) AT5G14120 | Symbols: | nodulin family protein | chr5:4556308-4558447 FORWARDmoderately similar to ( 309) loc_os08g42010 12008.m08179 protein nodulin-like protein, putative, expressed PGSC0003DMT400039485
CUST_1128_PI426222305	2.02755	0.791509	2.56163	PGSC0003DMT400026020	Zinc ion binding protein	chr02	LIM domain containing protein	PGSC0003DMP400017755	PGSC0003DMG400010041	PGSC0003DMC400017755	PGSC0003DMT400026020	27.3.99	RNA.regulation of transcription.unclassified	pgsc0003dmp400017755	highly similar to ( 526) AT4G36860 | Symbols: | zinc ion binding | chr4:17358580-17361189 REVERSEhighly similar to ( 520) loc_os06g08400 12006.m32223 protein zinc ion binding protein, putative, expressed PGSC0003DMT400026020
CUST_33980_PI426222305	2.41554	0.945345	2.55519	PGSC0003DMT400089834	Gene of unknown function	chr06	Gene of unknown function	PGSC0003DMP400061509	PGSC0003DMG400039405	PGSC0003DMC400061509	PGSC0003DMT400089834	35.2	not assigned.unknown	pgsc0003dmp400061509	PGSC0003DMT400089834
CUST_10036_PI426222305	2.00495	0.784999	2.55408	PGSC0003DMT400082721	Conserved gene of unknown function	chr08	Conserved gene of unknown function	PGSC0003DMP400055673	PGSC0003DMG400032780	PGSC0003DMC400055673	PGSC0003DMT400082721	35.2	not assigned.unknown	pgsc0003dmp400055673	weakly similar to ( 169) AT4G32295 | Symbols: | unknown protein | chr4:15593259-15594080 FORWARD PGSC0003DMT400082721		GO:0003712	GO:0006355
CUST_23191_PI426222305	1.03646	0.40613	2.55204	PGSC0003DMT400026703	Conserved gene of unknown function	chr09	Conserved gene of unknown function	PGSC0003DMP400018228	PGSC0003DMG400010319	PGSC0003DMC400018228	PGSC0003DMT400026703	35.2	not assigned.unknown	pgsc0003dmp400018228	moderately similar to ( 268) AT2G31140 | Symbols: | FUNCTIONS IN: molecular_function unknown; INVOLVED IN: biological_process unknown; LOCATED IN: plasma membrane; EXPRESSED IN: cultured cell; CONTAINS InterPro DOMAIN/s: Peptidase S24, S26A and S26B, C-terminal (InterPro:IPR011056), Peptidase S24, S26A, S26B and S26C (InterPro:IPR015927), Peptidase S26A (InterPro:IPR014037); BEST Arabidopsis thal…	GO:0005886;GO:0005739;GO:0044446;GO:0031090	GO:0008236	GO:0006508
CUST_49534_PI426222305	2.37336	0.930284	2.55122	PGSC0003DMT400051008	Disease resistance protein RGA2	chr08	Disease resistance protein RGA2	PGSC0003DMP400034400	PGSC0003DMG400019804	PGSC0003DMC400034400	PGSC0003DMT400051008	20.1	stress.biotic	pgsc0003dmp400034400	weakly similar to ( 180) AT3G14470 | Symbols: | disease resistance protein (NBS-LRR class), putative | chr3:4857940-4861104 FORWARDmoderately similar to ( 232) loc_os05g41290 12005.m08304 protein disease resistance RPP13-like protein 1, putative, expressedNB-ARC PGSC0003DMT400051008
CUST_32224_PI426222305	1.56063	0.613662	2.54314	PGSC0003DMT400012617	Serine esterase family protein	chr04	Serine esterase family protein	PGSC0003DMP400008770	PGSC0003DMG400004933	PGSC0003DMC400008770	PGSC0003DMT400012617	35.2	not assigned.unknown	pgsc0003dmp400008770	moderately similar to ( 419) AT1G10040 | Symbols: | unknown protein | chr1:3276124-3278464 REVERSEmoderately similar to ( 377) loc_os03g51670 12003.m101480 protein serine esterase family protein, putative, expressedDUF676 PGSC0003DMT400012617
CUST_20159_PI426222305	2.58727	1.01763	2.54244	PGSC0003DMT400092373	Integrase core domain containing protein	chr03	Integrase core domain containing protein	PGSC0003DMP400064048	PGSC0003DMG400041944	PGSC0003DMC400064048	PGSC0003DMT400092373	35.2	not assigned.unknown	pgsc0003dmp400064048	PGSC0003DMT400092373
CUST_14051_PI426222305	1.50695	0.593106	2.54077	PGSC0003DMT400060090	Nam 9	chr05	Nam 9	PGSC0003DMP400040419	PGSC0003DMG402023373	PGSC0003DMC400040419	PGSC0003DMT400060090	33.99	development.unspecified	pgsc0003dmp400040419	moderately similar to ( 375) AT3G10500 | Symbols: anac053 | anac053 (Arabidopsis NAC domain containing protein 53); transcription factor | chr3:3271718-3273887 FORWARDweakly similar to ( 179) NAC74_ORYSA NAC domain-containing protein 74 (ONAC074) - Oryza sativa (Rice)moderately similar to ( 253) loc_os08g44820 12008.m080239 protein no apical meristem protein, expressedNAM PGSC0003DMT400060090
CUST_3268_PI426222305	2.33174	0.918022	2.53996	PGSC0003DMT400000189	Bypass1	chr01	Bypass1	PGSC0003DMP400000141	PGSC0003DMG402000056	PGSC0003DMC400000141	PGSC0003DMT400000189	33.99	development.unspecified	pgsc0003dmp400000141	moderately similar to ( 364) AT2G46080 | Symbols: | INVOLVED IN: biological_process unknown; EXPRESSED IN: 23 plant structures; EXPRESSED DURING: 13 growth stages; BEST Arabidopsis thaliana protein match is: BPS1 (BYPASS 1) (TAIR:AT1G01550.2); Has 94 Blast hits to 83 proteins in 14 species: Archae - 0; Bacteria - 2; Metazoa - 1; Fungi - 0; Plants - 91; Viruses - 0; Other Eukaryotes - 0 (source: N…	GO:0016020		GO:0009790
CUST_19787_PI426222305	1.24418	0.491144	2.53323	PGSC0003DMT400061082	Importin beta-2 subunit family protein	chr01	Importin beta-2 subunit family protein	PGSC0003DMP400041127	PGSC0003DMG400023766	PGSC0003DMC400041127	PGSC0003DMT400061082	29.3.1	protein.targeting.nucleus	pgsc0003dmp400041127	nearly identical (1553) AT4G27640 | Symbols: | importin beta-2 subunit family protein | chr4:13798013-13802976 REVERSEmoderately similar to ( 420) loc_os03g15540 12003.m78853 protein protein transporter, putative, expressedKAP95 PGSC0003DMT400061082	GO:0005829;GO:0005643	GO:0005515;GO:0008565	GO:0010498;GO:0007010;GO:0006094;GO:0000059
CUST_3747_PI426222305	1.2918	0.510526	2.53033	PGSC0003DMT400064277	Conserved gene of unknown function	chr02	Conserved gene of unknown function	PGSC0003DMP400043341	PGSC0003DMG400024972	PGSC0003DMC400043341	PGSC0003DMT400064277	35.2	not assigned.unknown	pgsc0003dmp400043341	moderately similar to ( 380) AT5G67370 | Symbols: | unknown protein | chr5:26877667-26879465 REVERSEmoderately similar to ( 340) loc_os03g32490 12003.m08490 protein expressed proteinDUF1230 PGSC0003DMT400064277
CUST_51828_PI426222305	2.11422	0.836942	2.52613	PGSC0003DMT400034224	Cysteine synthase		Cysteine synthase	PGSC0003DMP400023290	PGSC0003DMG400013157	PGSC0003DMC400023290	PGSC0003DMT400034224	13.1.5.3.1	amino acid metabolism.synthesis.serine-glycine-cysteine group.cysteine.OASTL	pgsc0003dmp400023290	very weakly similar to ( 100) AT3G61440 | Symbols: ATCYSC1, CYSC1 | CYSC1 (CYSTEINE SYNTHASE C1); L-3-cyanoalanine synthase/ cysteine synthase | chr3:22736383-22737792 FORWARDvery weakly similar to (85.5) loc_os04g08350 12004.m35563 protein cysteine synthase, chloroplast precursor, putative, expressed PGSC0003DMT400034224
CUST_21287_PI426222305	2.35478	0.935457	2.51726	PGSC0003DMT400020222	Glycine-rich cell wall structural protein 1	chr12	GDSL esterase/lipase	PGSC0003DMP400013780	PGSC0003DMG400007815	PGSC0003DMC400013780	PGSC0003DMT400020222	35.2	not assigned.unknown	pgsc0003dmp400013780	PGSC0003DMT400020222
CUST_5324_PI426222305	1.09771	0.436758	2.51332	PGSC0003DMT400003937	O-linked n-acetylglucosamine transferase, ogt	chr02	O-linked n-acetylglucosamine transferase, ogt	PGSC0003DMP400002804	PGSC0003DMG400001551	PGSC0003DMC400002804	PGSC0003DMT400003937	35.2	not assigned.unknown	pgsc0003dmp400002804	weakly similar to ( 114) AT1G04530 | Symbols: | binding | chr1:1234456-1235895 REVERSEweakly similar to ( 135) loc_os03g04710 12003.m101184 protein expressed protein PGSC0003DMT400003937
CUST_15030_PI426222305	2.27425	0.907925	2.50489	PGSC0003DMT400057238	Indole-3-acetic acid-induced protein ARG7	chr07	Indole-3-acetic acid-induced protein ARG7	PGSC0003DMP400038499	PGSC0003DMG400022233	PGSC0003DMC400038499	PGSC0003DMT400057238	17.2.3	hormone metabolism.auxin.induced-regulated-responsive-activated	pgsc0003dmp400038499	weakly similar to ( 132) AT3G12830 | Symbols: | auxin-responsive family protein | chr3:4079117-4079515 REVERSEAuxin_inducible PGSC0003DMT400057238
CUST_30819_PI426222305	3.22835	1.28946	2.50365	PGSC0003DMT400046207	Late embryogenis abundant protein 5	chr06	Late embryogenis abundant protein 5	PGSC0003DMP400031282	PGSC0003DMG400017936	PGSC0003DMC400031282	PGSC0003DMT400046207	35.2	not assigned.unknown	pgsc0003dmp400031282	LEA_3 PGSC0003DMT400046207
CUST_26275_PI426222305	1.82969	0.731203	2.5023	PGSC0003DMT400041767	Conserved gene of unknown function	chr11	Conserved gene of unknown function	PGSC0003DMP400028299	PGSC0003DMG400016200	PGSC0003DMC400028299	PGSC0003DMT400041767	35.2	not assigned.unknown	pgsc0003dmp400028299	very weakly similar to (93.6) AT4G38060 | Symbols: | unknown protein | chr4:17874002-17874379 REVERSE PGSC0003DMT400041767
CUST_29988_PI426222305	1.0806	0.432354	2.49933	PGSC0003DMT400035924	Vacoular processing enzyme 1	chr08	Vacoular processing enzyme 1	PGSC0003DMP400024415	PGSC0003DMG400013828	PGSC0003DMC400024415	PGSC0003DMT400035924	29.3.4.3	protein.targeting.secretory pathway.vacuole	pgsc0003dmp400024415	moderately similar to ( 302) AT4G32940 | Symbols: GAMMA-VPE, GAMMAVPE | GAMMA-VPE (GAMMA VACUOLAR PROCESSING ENZYME); cysteine-type endopeptidase | chr4:15900557-15903161 REVERSEmoderately similar to ( 317) VPE1_PHAVU Vacuolar-processing enzyme precursor (EC 3.4.22.-) (VPE) (Legumain-like proteinase) (LLP) - Phaseolus vulgaris (Kidney bean) (French bean)moderately similar to ( 267) loc_os01g37910…		GO:0004197	GO:0006508
CUST_28753_PI426222305	2.49628	1.00414	2.48599	PGSC0003DMT400083087	Pseudo response regulator	chr06	Sensory transduction histidine kinase	PGSC0003DMP400055805	PGSC0003DMG400033048	PGSC0003DMC400055805	PGSC0003DMT400083087	27.3.66	RNA.regulation of transcription.Psudo ARR transcription factor family	pgsc0003dmp400055805	weakly similar to ( 152) AT5G61380 | Symbols: TOC1, APRR1, PRR1 | TOC1 (TIMING OF CAB EXPRESSION 1); transcription regulator/ two-component response regulator | chr5:24675540-24678176 FORWARDweakly similar to ( 132) PRR1_ORYSA Two-component response regulator-like PRR1 (Pseudo-response regulator 1) (OsPRR1) - Oryza sativa (Rice)weakly similar to ( 132) loc_os02g40510 12002.m33775 protein two-comp…		GO:0005515
CUST_3616_PI426222305	1.19104	0.480832	2.47704	PGSC0003DMT400045950	Ras GTPase; Sigma-54 factor, interaction region	chr10	Ras GTPase; Sigma-54 factor, interaction region	PGSC0003DMP400031134	PGSC0003DMG400017824	PGSC0003DMC400031134	PGSC0003DMT400045950	30.5	signalling.G-proteins	pgsc0003dmp400031134	moderately similar to ( 337) AT1G09630 | Symbols: ATRAB11C, ATRABA2A, ATRAB-A2A, RAB-A2A | ATRAB11C (ARABIDOPSIS RAB GTPASE 11C); GTP binding | chr1:3118350-3119571 REVERSEmoderately similar to ( 295) RB2BV_BETVU Ras-related protein Rab2BV - Beta vulgaris (Sugar beet)moderately similar to ( 306) loc_os05g01480 12005.m04686 protein ras-related protein Rab11C, putative, expressedRab11_like RAB Ras …	GO:0005886;GO:0005829;GO:0005794;GO:0009504;GO:0010008	GO:0016787;GO:0005525	GO:0007264;GO:0015031;GO:0000910
CUST_21869_PI426222305	2.34922	0.953611	2.4635	PGSC0003DMT400084764	TGACG-sequence-specific DNA-binding protein TGA-1B	chr04	TGACG-sequence-specific DNA-binding protein TGA-1B	PGSC0003DMP400056439	PGSC0003DMG400034335	PGSC0003DMC400056439	PGSC0003DMT400084764	35.2	not assigned.unknown	pgsc0003dmp400056439	PGSC0003DMT400084764
CUST_8507_PI426222305	2.43346	0.998795	2.43639	PGSC0003DMT400071544	Pectinesterase	chr01	Pectinesterase	PGSC0003DMP400048402	PGSC0003DMG400027833	PGSC0003DMC400048402	PGSC0003DMT400071544	10.8.1	cell wall.pectin*esterases.PME	pgsc0003dmp400048402	highly similar to ( 558) AT5G27870 | Symbols: | pectinesterase family protein | chr5:9878991-9881806 REVERSEmoderately similar to ( 458) PME_MEDSA Pectinesterase precursor (EC 3.1.1.11) (Pectin methylesterase) (PE) (P65) - Medicago sativa (Alfalfa)highly similar to ( 514) loc_os03g18860 12003.m07306 protein pectinesterase U1 precursor, putative, expressedPectinesterase PemB PMEI PGSC0003DMT400071…
CUST_44695_PI426222305	1.03794	0.426919	2.43124	PGSC0003DMT400045250	AT hook motif family protein	chr06	AT hook motif family protein	PGSC0003DMP400030663	PGSC0003DMG400017557	PGSC0003DMC400030663	PGSC0003DMT400045250	35.2	not assigned.unknown	pgsc0003dmp400030663	very weakly similar to (99.8) AT1G77620 | Symbols: | nucleoside-triphosphatase/ nucleotide binding | chr1:29167934-29172867 REVERSEweakly similar to ( 124) loc_os03g15580 12003.m06995 protein AT hook motif family protein, expressed PGSC0003DMT400045250	GO:0044464
CUST_35466_PI426222305	1.06656	0.439688	2.42573	PGSC0003DMT400032583	Bile acid:Na+ symporter family protein	chr08	Sodium-bile acid cotransporter	PGSC0003DMP400022142	PGSC0003DMG400012516	PGSC0003DMC400022142	PGSC0003DMT400032583	34.14	transport.unspecified cations	pgsc0003dmp400022142	moderately similar to ( 246) AT4G22840 | Symbols: | bile acid:sodium symporter family protein | chr4:11991636-11993676 REVERSEmoderately similar to ( 247) loc_os09g34900 12009.m06490 protein bile acid sodium symporter, putative, expressedCOG0385 PGSC0003DMT400032583	GO:0016020	GO:0008508	GO:0006814
CUST_14623_PI426222305	1.43993	0.594316	2.42284	PGSC0003DMT400066574	Twi1 protein	chr01	Twi1 protein	PGSC0003DMP400044887	PGSC0003DMG400025877	PGSC0003DMC400044887	PGSC0003DMT400066574	26.2	misc.UDP glucosyl and glucoronyl transferases	pgsc0003dmp400044887	highly similar to ( 516) AT4G34131 | Symbols: UGT73B3 | UGT73B3 (UDP-glucosyl transferase 73B3); UDP-glycosyltransferase/ abscisic acid glucosyltransferase/ quercetin 3-O-glucosyltransferase/ transferase, transferring hexosyl groups | chr4:16343268-16344713 REVERSEweakly similar to ( 192) ZOX_PHAVU Zeatin O-xylosyltransferase (EC 2.4.2.40) (Zeatin O-beta-D-xylosyltransferase) - Phaseolus vulgaris…
CUST_38464_PI426222305	1.28992	0.537406	2.40028	PGSC0003DMT400006058	Potassium transporter 26		Potassium transporter 17	PGSC0003DMP400004207	PGSC0003DMG400002354	PGSC0003DMC400004207	PGSC0003DMT400006058	34.15	transport.potassium	pgsc0003dmp400004207	moderately similar to ( 268) AT1G60160 | Symbols: | potassium transporter family protein | chr1:22188330-22191395 REVERSEmoderately similar to ( 281) HAK17_ORYSA Probable potassium transporter 17 (OsHAK17) - Oryza sativa (Rice)moderately similar to ( 309) loc_os08g39950 12008.m07975 protein potassium transporter 17, putative, expressedK_trans Kup trkD PGSC0003DMT400006058	GO:0016020	GO:0015079	GO:0071805
CUST_37640_PI426222305	1.56096	0.650421	2.39992	PGSC0003DMT400049666	NAC domain-containing protein	chr07	Jasmonic acid 2	PGSC0003DMP400033524	PGSC0003DMG400019294	PGSC0003DMC400033524	PGSC0003DMT400049666	33.99	development.unspecified	pgsc0003dmp400033524	moderately similar to ( 294) AT1G52890 | Symbols: ANAC019 | ANAC019 (Arabidopsis NAC domain containing protein 19); transcription factor | chr1:19697292-19698444 REVERSEmoderately similar to ( 215) NAC68_ORYSA NAC domain-containing protein 68 (ONAC068) - Oryza sativa (Rice)moderately similar to ( 215) loc_os01g60020 12001.m12134 protein NAC domain-containing protein 68, putative, expressedNAM PGS…
CUST_8000_PI426222305	1.58436	0.6616	2.39474	PGSC0003DMT400075537	Conserved gene of unknown function	chr12	Conserved gene of unknown function	PGSC0003DMP400051159	PGSC0003DMG400029374	PGSC0003DMC400051159	PGSC0003DMT400075537	35.2	not assigned.unknown	pgsc0003dmp400051159	moderately similar to ( 258) AT5G10580 | Symbols: | unknown protein | chr5:3347511-3348657 FORWARDweakly similar to ( 189) loc_os08g40940 12008.m08073 protein expressed proteinDUF599 PGSC0003DMT400075537	GO:0005575
CUST_39720_PI426222305	2.2264	0.929781	2.39455	PGSC0003DMT400053046	Tir-nbs-lrr resistance protein	chr09	Tir-nbs-lrr resistance protein	PGSC0003DMP400035764	PGSC0003DMG400020580	PGSC0003DMC400035764	PGSC0003DMT400053046	20.1.7	stress.biotic.PR-proteins	pgsc0003dmp400035764	weakly similar to ( 129) AT1G72860 | Symbols: | disease resistance protein (TIR-NBS-LRR class), putative | chr1:27417096-27420778 REVERSETIR TIR PGSC0003DMT400053046
CUST_7504_PI426222305	1.34556	0.562022	2.39413	PGSC0003DMT400025685	FK506 binding protein	chr04	FK506 binding protein	PGSC0003DMP400017505	PGSC0003DMG400009916	PGSC0003DMC400017505	PGSC0003DMT400025685	29.6	protein.folding	pgsc0003dmp400017505	weakly similar to ( 108) AT1G20810 | Symbols: | immunophilin / FKBP-type peptidyl-prolyl cis-trans isomerase family protein | chr1:7232025-7233367 FORWARDweakly similar to ( 110) loc_os02g02550 12002.m05604 protein peptidyl-prolyl cis-trans isomerase, FKBP-type family protein, expressed PGSC0003DMT400025685
CUST_7631_PI426222305	2.10356	0.890111	2.36326	PGSC0003DMT400025533	Transcription coactivator	chr04	Cofactor required for Sp1 transcriptional activation subunit	PGSC0003DMP400017387	PGSC0003DMG401009863	PGSC0003DMC400017387	PGSC0003DMT400025533	35.2	not assigned.unknown	pgsc0003dmp400017387	PGSC0003DMT400025533
CUST_1098_PI426222305	2.27665	0.969314	2.34872	PGSC0003DMT400001291	Phospholipid-transporting ATPase	chr02	Phospholipid-transporting ATPase	PGSC0003DMP400000960	PGSC0003DMG400000491	PGSC0003DMC400000960	PGSC0003DMT400001291	34.1	transport.p- and v-ATPases	pgsc0003dmp400000960	nearly identical (1313) AT3G27870 | Symbols: | haloacid dehalogenase-like hydrolase family protein | chr3:10330950-10335288 FORWARDnearly identical (1219) loc_os06g29380 12006.m07482 protein phospholipid-transporting ATPase 12, putative, expressedMgtA PGSC0003DMT400001291		GO:0000166;GO:0046872;GO:0003824	GO:0008150
CUST_42292_PI426222305	1.02274	0.43637	2.34375	PGSC0003DMT400016038	Pyruvate decarboxylase	chr09	Pyruvate decarboxylase	PGSC0003DMP400011112	PGSC0003DMG400006270	PGSC0003DMC400011112	PGSC0003DMT400016038	5.2	fermentation.PDC	pgsc0003dmp400011112	nearly identical (1025) AT4G33070 | Symbols: | pyruvate decarboxylase, putative | chr4:15952519-15954676 REVERSEhighly similar to ( 970) PDC2_TOBAC Pyruvate decarboxylase isozyme 2 (EC 4.1.1.1) (PDC) - Nicotiana tabacum (Common tobacco)highly similar to ( 960) loc_os03g18220 12003.m101116 protein pyruvate decarboxylase isozyme 2, putative, expressedCOG3961 TPP_PDC_IPDC IlvB TPP_enzyme_N PRK08199 …
CUST_850_PI426222305	1.12685	0.481187	2.34182	PGSC0003DMT400032877	LOB domain-containing protein	chr02	LOB domain-containing protein	PGSC0003DMP400022372	PGSC0003DMG400012629	PGSC0003DMC400022372	PGSC0003DMT400032877	27.3.37	RNA.regulation of transcription.AS2,Lateral Organ Boundaries Gene Family	pgsc0003dmp400022372	weakly similar to ( 200) AT3G27650 | Symbols: LBD25 | LBD25 (LOB DOMAIN-CONTAINING PROTEIN 25) | chr3:10238731-10240346 FORWARDweakly similar to ( 199) loc_os01g07480 12001.m42608 protein ramosa 2, putative, expressedDUF260 PGSC0003DMT400032877
CUST_9339_PI426222305	1.6485	0.704519	2.33989	PGSC0003DMT400006369	Transcription factor	chr03	Transcription factor	PGSC0003DMP400004400	PGSC0003DMG400002489	PGSC0003DMC400004400	PGSC0003DMT400006369	27.3.26	RNA.regulation of transcription.MYB-related transcription factor family	pgsc0003dmp400004400	weakly similar to ( 157) AT1G17520 | Symbols: | DNA-binding protein, putative | chr1:6024959-6027224 REVERSEweakly similar to ( 135) loc_os01g51154 12001.m43494 protein single myb histone 4, putative, expressed PGSC0003DMT400006369	GO:0005634;GO:0000786	GO:0003700;GO:0003677;GO:0003682	GO:0006351;GO:0006334
CUST_51686_PI426222305	1.31712	0.565447	2.32934	PGSC0003DMT400017098	RelA-SpoT RSH1	chr09	RelA-SpoT RSH1	PGSC0003DMP400011803	PGSC0003DMG402006673	PGSC0003DMC400011803	PGSC0003DMT400017098	35.2	not assigned.unknown	pgsc0003dmp400011803	moderately similar to ( 215) AT4G02260 | Symbols: RSH1, AT-RSH1, ATRSH1 | RSH1 (RELA-SPOT HOMOLOG 1); catalytic | chr4:985451-991178 FORWARDweakly similar to ( 187) loc_os03g22160 12003.m07619 protein relA-SpoT like protein RSH1, putative, expressed PGSC0003DMT400017098
CUST_28112_PI426222305	1.23429	0.529999	2.32886	PGSC0003DMT400004191	Peptide transporter	chr01	Peptide transporter	PGSC0003DMP400002994	PGSC0003DMG400001671	PGSC0003DMC400002994	PGSC0003DMT400004191	34.13	transport.peptides and oligopeptides	pgsc0003dmp400002994	highly similar to ( 861) AT1G32450 | Symbols: NRT1.5 | NRT1.5 (NITRATE TRANSPORTER 1.5); nitrate transmembrane transporter/ transporter | chr1:11715337-11719807 REVERSEhighly similar to ( 681) loc_os02g46460 12002.m09683 protein peptide transporter PTR2, putative, expressedPTR2 PTR2 PGSC0003DMT400004191
CUST_7972_PI426222305	2.24673	0.965148	2.32786	PGSC0003DMT400048477	Kinesin heavy chain	chr05	Kinesin heavy chain	PGSC0003DMP400032832	PGSC0003DMG400018829	PGSC0003DMC400032832	PGSC0003DMT400048477	35.2	not assigned.unknown	pgsc0003dmp400032832	PGSC0003DMT400048477
CUST_6206_PI426222305	2.19524	0.944365	2.32457	PGSC0003DMT400084931	Gene of unknown function	chr12	Gene of unknown function	PGSC0003DMP400056606	PGSC0003DMG400034502	PGSC0003DMC400056606	PGSC0003DMT400084931	35.2	not assigned.unknown	pgsc0003dmp400056606	PGSC0003DMT400084931
CUST_40747_PI426222305	1.0605	0.457066	2.32023	PGSC0003DMT400073540	Conserved gene of unknown function	chr01	Conserved gene of unknown function	PGSC0003DMP400049758	PGSC0003DMG400028568	PGSC0003DMC400049758	PGSC0003DMT400073540	29.2.1.99.99	protein.synthesis.ribosomal protein.unknown.unknown	pgsc0003dmp400049758	very weakly similar to (93.6) AT1G54740 | Symbols: | FUNCTIONS IN: molecular_function unknown; INVOLVED IN: biological_process unknown; EXPRESSED IN: 21 plant structures; EXPRESSED DURING: 14 growth stages; BEST Arabidopsis thaliana protein match is: structural constituent of ribosome (TAIR:AT1G22110.1); Has 479 Blast hits to 317 proteins in 60 species: Archae - 0; Bacteria - 25; Metazoa - 81; Fu…
CUST_41267_PI426222305	2.26585	0.979876	2.31239	PGSC0003DMT400074198	KH domain-containing protein	chr03	KH domain-containing protein	PGSC0003DMP400050241	PGSC0003DMG400028840	PGSC0003DMC400050241	PGSC0003DMT400074198	27.4	RNA.RNA binding	pgsc0003dmp400050241	moderately similar to ( 330) AT1G51580 | Symbols: | KH domain-containing protein | chr1:19125612-19128102 FORWARDmoderately similar to ( 283) loc_os09g32300 12009.m22251 protein nucleic acid binding protein, putative, expressed PGSC0003DMT400074198
CUST_22370_PI426222305	1.06148	0.45917	2.31173	PGSC0003DMT400039484	Conserved gene of unknown function	chr03	Nodulin	PGSC0003DMP400026768	PGSC0003DMG400015263	PGSC0003DMC400026768	PGSC0003DMT400039484	33.99	development.unspecified	pgsc0003dmp400026768	weakly similar to ( 180) AT3G01930 | Symbols: | nodulin family protein | chr3:319289-321488 REVERSEweakly similar to ( 179) loc_os08g42010 12008.m08179 protein nodulin-like protein, putative, expressed PGSC0003DMT400039484
CUST_997_PI426222305	1.24846	0.542846	2.29984	PGSC0003DMT400052226	ATP binding protein	chr02	ATP binding protein	PGSC0003DMP400035207	PGSC0003DMG400020257	PGSC0003DMC400035207	PGSC0003DMT400052226	29.5.9	protein.degradation.AAA type	pgsc0003dmp400035207	highly similar to ( 632) AT3G27120 | Symbols: | ATP binding / ATPase/ nucleoside-triphosphatase/ nucleotide binding | chr3:10000248-10003265 REVERSEweakly similar to ( 142) CDC48_CAPAN Cell division cycle protein 48 homolog - Capsicum annuum (Bell pepper)moderately similar to ( 254) loc_os06g03940 12006.m05125 protein spastin, putative, expressedSpoVK PRK03992 RPT1 AAA HflB hflB COG1223 PGSC0003D…	GO:0005737	GO:0005524;GO:0008568
CUST_23875_PI426222305	1.17699	0.514951	2.28564	PGSC0003DMT400032684	UDP-glucuronosyltransferase	chr01	UDP-glucuronosyltransferase	PGSC0003DMP400022211	PGSC0003DMG400012551	PGSC0003DMC400022211	PGSC0003DMT400032684	26.2	misc.UDP glucosyl and glucoronyl transferases	pgsc0003dmp400022211	highly similar to ( 622) AT1G22380 | Symbols: AtUGT85A3 | AtUGT85A3 (UDP-glucosyl transferase 85A3); glucuronosyltransferase/ transcription factor/ transferase, transferring glycosyl groups | chr1:7900522-7902332 REVERSEweakly similar to ( 186) IAAG_MAIZE Indole-3-acetate beta-glucosyltransferase (EC 2.4.1.121) (IAA-Glu synthetase) ((Uridine 5'-diphosphate-glucose:indol-3-ylacetyl)-beta-D-glucosy…		GO:0015020;GO:0047213	GO:0008152
CUST_48240_PI426222305	2.34272	1.02527	2.28498	PGSC0003DMT400002678	COBRA 10	chr07	COBRA 10	PGSC0003DMP400001944	PGSC0003DMG400001032	PGSC0003DMC400001944	PGSC0003DMT400002678	10.2.2	cell wall.cellulose synthesis.COBRA	pgsc0003dmp400001944	highly similar to ( 786) AT3G20580 | Symbols: COBL10 | COBL10 (COBRA-LIKE PROTEIN 10 PRECURSOR) | chr3:7188063-7190416 REVERSEweakly similar to ( 131) COBL6_ORYSA COBRA-like 6 protein precursor (BRITTLE CULM1-like 7 protein) - Oryza sativa (Rice)highly similar to ( 696) loc_os06g47110 12006.m09237 protein COBRA-like protein 7 precursor, putative, expressedPhytochel_synth PGSC0003DMT400002678	GO:0005886;GO:0031225		GO:0016049
CUST_49428_PI426222305	1.97788	0.866395	2.28289	PGSC0003DMT400074507	Multicopper oxidase	chr07	Multicopper oxidase	PGSC0003DMP400050463	PGSC0003DMG400028958	PGSC0003DMC400050463	PGSC0003DMT400074507	26.7	misc.oxidases - copper, flavone etc.	pgsc0003dmp400050463	highly similar to ( 505) AT1G76160 | Symbols: sks5 | sks5 (SKU5 Similar 5); copper ion binding / oxidoreductase | chr1:28578211-28581020 REVERSEmoderately similar to ( 392) NTP3_TOBAC Pollen-specific protein NTP303 precursor - Nicotiana tabacum (Common tobacco)highly similar to ( 514) loc_os06g46500 12006.m09176 protein L-ascorbate oxidase homolog precursor, putative, expressedCu-oxidase Cu-oxida…
CUST_47853_PI426222305	2.14818	0.942639	2.2789	PGSC0003DMT400068311	WPP domain-interacting tail-anchored protein 2	chr02	Conserved gene of unknown function	PGSC0003DMP400046154	PGSC0003DMG400026559	PGSC0003DMC400046154	PGSC0003DMT400068311	29.3.1	protein.targeting.nucleus	pgsc0003dmp400046154	moderately similar to ( 215) AT5G11390 | Symbols: | unknown protein | chr5:3633971-3636418 FORWARDmoderately similar to ( 218) loc_os05g15140 12005.m083658 protein expressed protein PGSC0003DMT400068311
CUST_14551_PI426222305	1.231	0.540212	2.27874	PGSC0003DMT400066525	Pentatricopeptide repeat-containing protein	chr01	Pentatricopeptide repeat-containing protein	PGSC0003DMP400044847	PGSC0003DMG400025851	PGSC0003DMC400044847	PGSC0003DMT400066525	33.99	development.unspecified	pgsc0003dmp400044847	nearly identical (1097) AT5G02860 | Symbols: | pentatricopeptide (PPR) repeat-containing protein | chr5:654102-656561 FORWARDmoderately similar to ( 266) RF1_ORYSA Rf1 protein, mitochondrial precursor (PPR protein) (Fertility restorer) (Restorer for CMS) - Oryza sativa (Rice)highly similar to ( 786) loc_os07g40120 12007.m08254 protein expressed protein PGSC0003DMT400066525
CUST_25393_PI426222305	1.37331	0.605653	2.26748	PGSC0003DMT400034758	Heterogeneous nuclear ribonucleoprotein 27C	chr11	Heterogeneous nuclear ribonucleoprotein 27C	PGSC0003DMP400023642	PGSC0003DMG400013354	PGSC0003DMC400023642	PGSC0003DMT400034758	27.4	RNA.RNA binding	pgsc0003dmp400023642	moderately similar to ( 357) AT3G07810 | Symbols: | heterogeneous nuclear ribonucleoprotein, putative / hnRNP, putative | chr3:2492875-2495102 FORWARDvery weakly similar to (86.7) ROC1_NICSY 29 kDa ribonucleoprotein A, chloroplast precursor (CP29A) - Nicotiana sylvestris (Wood tobacco)moderately similar to ( 385) loc_os11g41890 12011.m08027 protein RNA binding protein, putative, expressed PGSC000…
CUST_15994_PI426222305	1.4446	0.637228	2.267	PGSC0003DMT400057615	Conserved gene of unknown function	chr02	Conserved gene of unknown function	PGSC0003DMP400038774	PGSC0003DMG400022372	PGSC0003DMC400038774	PGSC0003DMT400057615	35.2	not assigned.unknown	pgsc0003dmp400038774	PGSC0003DMT400057615
CUST_13531_PI426222305	2.25263	0.994151	2.26588	PGSC0003DMT400017697	YA3	chr01	YA3	PGSC0003DMP400012163	PGSC0003DMG400006863	PGSC0003DMC400012163	PGSC0003DMT400017697	27.3.14	RNA.regulation of transcription.CCAAT box binding factor family, HAP2	pgsc0003dmp400012163	weakly similar to ( 107) AT1G17590 | Symbols: NF-YA8 | NF-YA8 (NUCLEAR FACTOR Y, SUBUNIT A8); transcription factor | chr1:6050481-6051984 REVERSEweakly similar to ( 133) loc_os03g48970 12003.m101451 protein nuclear transcription factor Y subunit A-1, putative, expressedCBF CBFB_NFYA PGSC0003DMT400017697
CUST_14007_PI426222305	1.43912	0.646199	2.22705	PGSC0003DMT400005079	Gene of unknown function	chr09	Gene of unknown function	PGSC0003DMP400003601	PGSC0003DMG400002010	PGSC0003DMC400003601	PGSC0003DMT400005079	35.2	not assigned.unknown	pgsc0003dmp400003601	PGSC0003DMT400005079
CUST_35610_PI426222305	1.97257	0.886971	2.22394	PGSC0003DMT400004680	NAK-type protein kinase	chr08	NAK-type protein kinase	PGSC0003DMP400003316	PGSC0003DMG400001853	PGSC0003DMC400003316	PGSC0003DMT400004680	29.4.1.57	protein.postranslational modification.kinase.receptor like cytoplasmatic kinase VII	pgsc0003dmp400003316	moderately similar to ( 438) AT5G47070 | Symbols: | protein kinase, putative | chr5:19118683-19120528 REVERSEmoderately similar to ( 213) NORK_MEDTR Nodulation receptor kinase precursor (EC 2.7.11.1) (Does not make infections protein 2) (Symbiosis receptor-like kinase) (MtSYMRK) - Medicago truncatula (Barrel medic)moderately similar to ( 441) loc_os02g43430 12002.m09378 protein protein kinase APK…	GO:0005886	GO:0005524;GO:0004674	GO:0006468
CUST_3260_PI426222305	1.92335	0.867418	2.21732	PGSC0003DMT400000156	Cysteine synthase	chr01	Cysteine synthase	PGSC0003DMP400000117	PGSC0003DMG400000048	PGSC0003DMC400000117	PGSC0003DMT400000156	13.1.5.3.1	amino acid metabolism.synthesis.serine-glycine-cysteine group.cysteine.OASTL	pgsc0003dmp400000117	highly similar to ( 518) AT3G61440 | Symbols: ATCYSC1, CYSC1 | CYSC1 (CYSTEINE SYNTHASE C1); L-3-cyanoalanine synthase/ cysteine synthase | chr3:22736383-22737792 FORWARDmoderately similar to ( 384) CYSKP_SOLTU Cysteine synthase, chloroplast precursor (EC 2.5.1.47) (O-acetylserine sulfhydrylase) (O-acetylserine (Thiol)-lyase) (CSase B) (CS-B) (OAS-TL B) - Solanum tuberosum (Potato)moderately simi…	GO:0009507;GO:0005739	GO:0016740;GO:0005507;GO:0004124;GO:0050017	GO:0019499;GO:0006535;GO:0007275;GO:0048856
CUST_38624_PI426222305	2.11322	0.953598	2.21605	PGSC0003DMT400076281	Gene of unknown function	chr09	F-box domain-containing protein	PGSC0003DMP400051663	PGSC0003DMG400029656	PGSC0003DMC400051663	PGSC0003DMT400076281	35.2	not assigned.unknown	pgsc0003dmp400051663	PGSC0003DMT400076281
CUST_51425_PI426222305	2.17271	0.984018	2.208	PGSC0003DMT400034005	Triacylglycerol lipase	chr05	Triacylglycerol lipase	PGSC0003DMP400023148	PGSC0003DMG400013074	PGSC0003DMC400023148	PGSC0003DMT400034005	11.9.2.1	lipid metabolism.lipid degradation.lipases.triacylglycerol lipase	pgsc0003dmp400023148	moderately similar to ( 432) AT2G44810 | Symbols: DAD1 | DAD1 (DEFECTIVE ANTHER DEHISCENCE 1); phospholipase A1/ triacylglycerol lipase | chr2:18479095-18480168 FORWARDmoderately similar to ( 323) loc_os11g04940 12011.m04692 protein DAD1, putativeLipase_3 Lipase_3 PGSC0003DMT400034005
CUST_14653_PI426222305	1.23947	0.561704	2.20662	PGSC0003DMT400066732	GTP-binding protein alpha subunit, gna	chr01	GTP-binding protein alpha subunit, gna	PGSC0003DMP400044993	PGSC0003DMG400025931	PGSC0003DMC400044993	PGSC0003DMT400066732	30.5	signalling.G-proteins	pgsc0003dmp400044993	weakly similar to ( 157) AT2G23460 | Symbols: XLG1, ATXLG1 | XLG1 (EXTRA-LARGE G-PROTEIN 1); guanyl nucleotide binding / signal transducer | chr2:9995699-9998945 FORWARDweakly similar to ( 152) loc_os12g40190 12012.m07803 protein XLG, putative, expressed PGSC0003DMT400066732
CUST_18123_PI426222305	2.1254	0.965351	2.20168	PGSC0003DMT400032383	Ring finger protein	chr07	Ring finger protein	PGSC0003DMP400021998	PGSC0003DMG400012437	PGSC0003DMC400021998	PGSC0003DMT400032383	35.2	not assigned.unknown	pgsc0003dmp400021998	PGSC0003DMT400032383
CUST_14485_PI426222305	1.76069	0.802292	2.19457	PGSC0003DMT400066272	Gene of unknown function	chr01	Gene of unknown function	PGSC0003DMP400044670	PGSC0003DMG401025785	PGSC0003DMC400044670	PGSC0003DMT400066272	35.2	not assigned.unknown	pgsc0003dmp400044670	PGSC0003DMT400066272
CUST_6468_PI426222305	1.18154	0.538927	2.19239	PGSC0003DMT400036879	Ribulose bisphosphate carboxylase/oxygenase activase, chloroplast	chr03	Ribulose bisphosphate carboxylase/oxygenase activase, chloroplast	PGSC0003DMP400025024	PGSC0003DMG400014221	PGSC0003DMC400025024	PGSC0003DMT400036879	1.3.13	PS.calvin cycle.rubisco interacting	pgsc0003dmp400025024	moderately similar to ( 446) AT1G73110 | Symbols: | ribulose bisphosphate carboxylase/oxygenase activase, putative / RuBisCO activase, putative | chr1:27494344-27496844 REVERSEmoderately similar to ( 285) RCA_ORYSA Ribulose bisphosphate carboxylase/oxygenase activase, chloroplast precursor (RuBisCO activase) (RA) - Oryza sativa (Rice)moderately similar to ( 449) loc_os04g56320 12004.m10522 protei…
CUST_14632_PI426222305	1.26111	0.576081	2.18913	PGSC0003DMT400066117	Tubulin alpha-6 chain	chr01	Tubulin alpha-6 chain	PGSC0003DMP400044559	PGSC0003DMG400025735	PGSC0003DMC400044559	PGSC0003DMT400066117	35.2	not assigned.unknown	pgsc0003dmp400044559	weakly similar to ( 166) AT1G50020 | Symbols: | unknown protein | chr1:18520144-18521600 REVERSEweakly similar to ( 110) loc_os11g34870 12011.m07342 protein tubulin alpha-6 chain, putative, expressed PGSC0003DMT400066117
CUST_5139_PI426222305	1.72938	0.793723	2.17882	PGSC0003DMT400009383	Cell cycle checkpoint protein rad17	chr09	Cell cycle checkpoint protein RAD17	PGSC0003DMP400006522	PGSC0003DMG400003647	PGSC0003DMC400006522	PGSC0003DMT400009383	28.1	DNA.synthesis/chromatin structure	pgsc0003dmp400006522	weakly similar to ( 162) AT5G66130 | Symbols: ATRAD17, RAD17 | ATRAD17 (ARABIDOPSIS THALIANA RADIATION SENSITIVE) | chr5:26434236-26437091 FORWARDweakly similar to ( 147) loc_os03g13850 12003.m06829 protein cell cycle checkpoint protein RAD17, putative, expressed PGSC0003DMT400009383
CUST_36050_PI426222305	1.60717	0.738109	2.17742	PGSC0003DMT400058558	SOC1 2	chr08	MADS box transcription factor	PGSC0003DMP400039436	PGSC0003DMG400022748	PGSC0003DMC400039436	PGSC0003DMT400058558	27.3.24	RNA.regulation of transcription.MADS box transcription factor family	pgsc0003dmp400039436	weakly similar to ( 106) AT4G11880 | Symbols: AGL14 | AGL14 (agamous-like 14); DNA binding / transcription factor | chr4:7143512-7147108 FORWARDweakly similar to ( 103) MAD56_ORYSA MADS-box transcription factor 56 (OsMADS56) (FDRMADS8) (RMADS214) - Oryza sativa (Rice)weakly similar to ( 103) loc_os03g03100 12003.m34989 protein agamous-like MADS-box protein AGL14, putative, expressedMADS_MEF2_like…	GO:0005634	GO:0003700;GO:0003677;GO:0046983	GO:0006355
CUST_28259_PI426222305	2.17956	1.00292	2.1732	PGSC0003DMT400044285	Conserved gene of unknown function	chr09	ARPC2B	PGSC0003DMP400030039	PGSC0003DMG400017199	PGSC0003DMC400030039	PGSC0003DMT400044285	31.1	cell.organisation	pgsc0003dmp400030039	weakly similar to ( 116) AT2G33385 | Symbols: arpc2b | arpc2b (actin-related protein C2B); structural molecule | chr2:14147604-14149769 REVERSEweakly similar to ( 106) loc_os04g43290 12004.m101581 protein ARPC2B, putative, expressed PGSC0003DMT400044285
CUST_21809_PI426222305	2.05803	0.948581	2.16959	PGSC0003DMT400087711	Gene of unknown function	chr04	Gene of unknown function	PGSC0003DMP400059386	PGSC0003DMG400037282	PGSC0003DMC400059386	PGSC0003DMT400087711	35.2	not assigned.unknown	pgsc0003dmp400059386	PGSC0003DMT400087711
CUST_15981_PI426222305	1.11906	0.515994	2.16874	PGSC0003DMT400057561	DAG	chr02	DAG	PGSC0003DMP400038732	PGSC0003DMG400022353	PGSC0003DMC400038732	PGSC0003DMT400057561	33.99	development.unspecified	pgsc0003dmp400038732	weakly similar to ( 150) AT4G20020 | Symbols: | unknown protein | chr4:10844360-10846085 REVERSEweakly similar to ( 146) DAG_ANTMA DAG protein, chloroplast precursor - Antirrhinum majus (Garden snapdragon)weakly similar to ( 140) loc_os11g11020 12011.m05295 protein DAG protein, chloroplast precursor, putative, expressed PGSC0003DMT400057561
CUST_18177_PI426222305	1.10886	0.512418	2.16397	PGSC0003DMT400048461	Small basic intrinsic protein 1-2	chr12	Small basic intrinsic protein 1-2	PGSC0003DMP400032820	PGSC0003DMG400018823	PGSC0003DMC400032820	PGSC0003DMT400048461	34.19.4	transport.Major Intrinsic Proteins.SIP	pgsc0003dmp400032820	weakly similar to ( 174) AT3G04090 | Symbols: SIP1;1, SIP1A | SIP1A (SMALL AND BASIC INTRINSIC PROTEIN 1A); water channel | chr3:1072340-1074031 REVERSEweakly similar to ( 172) loc_os01g08660 12001.m07491 protein aquaporin SIP1.1, putative, expressed PGSC0003DMT400048461
CUST_28261_PI426222305	0.600774	0.27779	2.16269	PGSC0003DMT400044184	60S ribosomal protein L17	chr09	60S ribosomal protein L17	PGSC0003DMP400029957	PGSC0003DMG400017151	PGSC0003DMC400029957	PGSC0003DMT400044184	29.2.1.2.2.23	protein.synthesis.ribosomal protein.eukaryotic.60S subunit.L23	pgsc0003dmp400029957	moderately similar to ( 254) AT3G04400 | Symbols: emb2171 | emb2171 (embryo defective 2171); structural constituent of ribosome | chr3:1167339-1168308 FORWARDmoderately similar to ( 252) RL23_TOBAC 60S ribosomal protein L23 - Nicotiana tabacum (Common tobacco)moderately similar to ( 254) loc_os10g32920 12010.m06128 protein 60S ribosomal protein L23, putative, expressedrpl14p RplN Ribosomal_L14 rp…
CUST_7024_PI426222305	2.13527	0.988114	2.16095	PGSC0003DMT400044953	Amino acid transporter	chr05	Amino acid transporter	PGSC0003DMP400030468	PGSC0003DMG400017438	PGSC0003DMC400030468	PGSC0003DMT400044953	34.3	transport.amino acids	pgsc0003dmp400030468	highly similar to ( 536) AT1G24400 | Symbols: LHT2, AATL2 | LHT2 (LYSINE HISTIDINE TRANSPORTER 2); acidic amino acid transmembrane transporter/ amino acid transmembrane transporter/ neutral amino acid transmembrane transporter | chr1:8651563-8653561 REVERSEhighly similar to ( 527) loc_os12g14100 12012.m05381 protein AATL2, putative, expressedAa_trans SdaC PGSC0003DMT400044953
CUST_33785_PI426222305	1.06494	0.495709	2.14831	PGSC0003DMT400070923	Superoxide dismutase	chr06	Superoxide dismutase	PGSC0003DMP400047963	PGSC0003DMG400027577	PGSC0003DMC400047963	PGSC0003DMT400070923	21.6	redox.dismutases and catalases	pgsc0003dmp400047963	moderately similar to ( 285) AT5G51100 | Symbols: FSD2 | FSD2 (FE SUPEROXIDE DISMUTASE 2); superoxide dismutase | chr5:20773357-20775635 REVERSEmoderately similar to ( 355) SODF_NICPL Superoxide dismutase [Fe], chloroplast (EC 1.15.1.1) (Fragment) - Nicotiana plumbaginifolia (Leadwort-leaved tobacco)moderately similar to ( 219) loc_os06g02500 12006.m04983 protein superoxide dismutase, chloroplast…
CUST_43906_PI426222305	1.02625	0.477716	2.14825	PGSC0003DMT400045391	Protein ALUMINUM SENSITIVE 3	chr10	Protein ALUMINUM SENSITIVE 3	PGSC0003DMP400030756	PGSC0003DMG400017610	PGSC0003DMC400030756	PGSC0003DMT400045391
CUST_17554_PI426222305	1.23678	0.578128	2.13928	PGSC0003DMT400068109	Sigma factor	chr03	Sigma factor	PGSC0003DMP400046011	PGSC0003DMG400026491	PGSC0003DMC400046011	PGSC0003DMT400068109	27.2	RNA.transcription	pgsc0003dmp400046011	moderately similar to ( 481) AT1G64860 | Symbols: SIGA, SIG1, SIG2, SIGB, RPOD1 | SIGA (SIGMA FACTOR A); DNA binding / DNA-directed RNA polymerase/ sigma factor/ transcription factor | chr1:24098497-24100746 FORWARDmoderately similar to ( 374) loc_os08g06630 12008.m26470 protein RNA polymerase sigma factor rpoD, putative, expressedPRK07406 PRK05949 RpoD PRK07405 PRK07598 PRK05901 PRK07921 PRK0565…
CUST_16519_PI426222305	1.03663	0.484692	2.13875	PGSC0003DMT400086265	Inositol polyphosphate kinase	chr06	Inositol polyphosphate kinase	PGSC0003DMP400057940	PGSC0003DMG400035836	PGSC0003DMC400057940	PGSC0003DMT400086265	30.4.5	signalling.phosphinositides.inositol-1,3,4-trisphosphate 5/6-kinase	pgsc0003dmp400057940	moderately similar to ( 336) AT5G16760 | Symbols: | inositol 1,3,4-trisphosphate 5/6-kinase | chr5:5509890-5510849 FORWARDmoderately similar to ( 338) ITPK1_MAIZE Inositol-tetrakisphosphate 1-kinase 1 (EC 2.7.1.134) (Inositol-triphosphate 5/6-kinase 1) (EC 2.7.1.159) (Inositol 1,3,4-trisphosphate 5/6-kinase 1) (Ins(1,3,4)P(3) 5/6-kinase 1) (ZmIpk) (Low phytic acid protein 2) - Zea mays (Maize)mod…
CUST_48811_PI426222305	1.55359	0.727906	2.13433	PGSC0003DMT400056093	LRR receptor-like serine/threonine-protein kinase	chr03	LRR receptor-like serine/threonine-protein kinase	PGSC0003DMP400037749	PGSC0003DMG400021789	PGSC0003DMC400037749	PGSC0003DMT400056093	30.2.17	signalling.receptor kinases.DUF 26	pgsc0003dmp400037749	highly similar to ( 859) AT5G10290 | Symbols: | leucine-rich repeat family protein / protein kinase family protein | chr5:3235462-3238171 REVERSEmoderately similar to ( 265) PSKR_DAUCA Phytosulfokine receptor precursor (EC 2.7.11.1) (Phytosulfokine LRR receptor kinase) - Daucus carota (Carrot)highly similar to ( 840) loc_os02g18320 12002.m07075 protein BRASSINOSTEROID INSENSITIVE 1-associated rec…	GO:0016021;GO:0005886	GO:0005515;GO:0005524;GO:0004674	GO:0006468
CUST_35619_PI426222305	1.51221	0.709537	2.13127	PGSC0003DMT400004710	Nonsense-mediated mRNA decay protein	chr08	Nonsense-mediated mRNA decay protein	PGSC0003DMP400003335	PGSC0003DMG400001863	PGSC0003DMC400003335	PGSC0003DMT400004710					GO:0005737	GO:0005524;GO:0003677;GO:0008270;GO:0004386	GO:0000184
CUST_31730_PI426222305	1.21859	0.574027	2.12289	PGSC0003DMT400024459	F-box family protein	chr11	F-box family protein	PGSC0003DMP400016719	PGSC0003DMG400009456	PGSC0003DMC400016719	PGSC0003DMT400024459	29.5.11.4.3.2	protein.degradation.ubiquitin.E3.SCF.FBOX	pgsc0003dmp400016719	moderately similar to ( 417) AT2G32560 | Symbols: | F-box family protein | chr2:13824820-13826761 FORWARDmoderately similar to ( 418) loc_os01g17390 12001.m08330 protein cyclin-like F-box, putative, expressed PGSC0003DMT400024459		GO:0005515
CUST_35296_PI426222305	1.85647	0.876931	2.11701	PGSC0003DMT400048524	Leucine-rich repeat receptor kinase	chr03	Leucine-rich repeat receptor kinase	PGSC0003DMP400032855	PGSC0003DMG400018849	PGSC0003DMC400032855	PGSC0003DMT400048524	30.2.11	signalling.receptor kinases.leucine rich repeat XI	pgsc0003dmp400032855	nearly identical (1205) AT5G61480 | Symbols: | leucine-rich repeat transmembrane protein kinase, putative | chr5:24724541-24727842 REVERSEmoderately similar to ( 460) RPK1_IPONI Receptor-like protein kinase precursor (EC 2.7.11.1) - Ipomoea nil (Japanese morning glory) (Pharbitis nil)highly similar to ( 895) loc_os08g05290 12008.m04672 protein receptor-like protein kinase 5 precursor, putative, e…	GO:0016021;GO:0005886	GO:0005515;GO:0005524;GO:0004674;GO:0016491	GO:0010075;GO:0006468;GO:0010051;GO:0010089;GO:0009933;GO:0009908;GO:0010223;GO:0010067;GO:0009886
CUST_17732_PI426222305	1.10157	0.521401	2.11271	PGSC0003DMT400066766	Conserved gene of unknown function	chr01	Glycine-rich protein	PGSC0003DMP400045019	PGSC0003DMG401025958	PGSC0003DMC400045019	PGSC0003DMT400066766	35.2	not assigned.unknown	pgsc0003dmp400045019	very weakly similar to (82.0) AT4G22740 | Symbols: | glycine-rich protein | chr4:11944050-11945565 REVERSEvery weakly similar to (85.5) loc_os08g02460 12008.m04390 protein expressed protein PGSC0003DMT400066766
CUST_52537_PI426222305	1.6722	0.795944	2.10091	PGSC0003DMT400011524	Inosine-uridine preferring nucleoside hydrolase		Inosine-uridine preferring nucleoside hydrolase	PGSC0003DMP400008009	PGSC0003DMG400004534	PGSC0003DMC400008009	PGSC0003DMT400011524	23.2	nucleotide metabolism.degradation	pgsc0003dmp400008009	weakly similar to ( 156) AT5G18890 | Symbols: | inosine-uridine preferring nucleoside hydrolase family protein | chr5:6301652-6304088 FORWARDweakly similar to ( 105) loc_os05g33630 12005.m28055 protein hydrolase, putative, expressed PGSC0003DMT400011524
CUST_48691_PI426222305	1.06124	0.505898	2.09773	PGSC0003DMT400080324	CAAX amino terminal protease	chr05	CAAX amino terminal protease	PGSC0003DMP400054492	PGSC0003DMG400031270	PGSC0003DMC400054492	PGSC0003DMT400080324	29.5	protein.degradation	pgsc0003dmp400054492	weakly similar to ( 106) AT1G14270 | Symbols: | CAAX amino terminal protease family protein | chr1:4875099-4876443 REVERSEvery weakly similar to (86.7) loc_os09g24670 12009.m60228 protein CAAX amino terminal protease family protein, putative, expressed PGSC0003DMT400080324
CUST_46807_PI426222305	1.1174	0.53396	2.09266	PGSC0003DMT400001913	2-hydroxyacid dehydrogenase	chr01	2-hydroxyacid dehydrogenase	PGSC0003DMP400001411	PGSC0003DMG400000725	PGSC0003DMC400001411	PGSC0003DMT400001913	35.2	not assigned.unknown	pgsc0003dmp400001411	moderately similar to ( 259) AT1G19400 | Symbols: | unknown protein | chr1:6712222-6713676 REVERSEmoderately similar to ( 269) loc_os03g56420 12003.m35584 protein expressed protein PGSC0003DMT400001913
CUST_13840_PI426222305	1.19941	0.577507	2.07688	PGSC0003DMT400040351	Class II knotted-like homeobox protein	chr08	Class II knotted-like homeobox protein	PGSC0003DMP400027373	PGSC0003DMG400015622	PGSC0003DMC400027373	PGSC0003DMT400040351	27.3.22	RNA.regulation of transcription.HB,Homeobox transcription factor family	pgsc0003dmp400027373	moderately similar to ( 475) AT5G25220 | Symbols: KNAT3 | KNAT3 (KNOTTED1-LIKE HOMEOBOX GENE 3); transcription activator/ transcription factor | chr5:8736208-8738087 FORWARDmoderately similar to ( 464) KNAP3_MALDO Homeobox protein knotted-1-like 3 (KNAP3) - Malus domestica (Apple) (Malus sylvestris)moderately similar to ( 432) loc_os08g19650 12008.m06032 protein homeobox protein knotted-1-like 3,…
CUST_47085_PI426222305	1.27849	0.617236	2.07131	PGSC0003DMT400002199	Conserved gene of unknown function	chr01	Conserved gene of unknown function	PGSC0003DMP400001603	PGSC0003DMG400000842	PGSC0003DMC400001603	PGSC0003DMT400002199	35.2	not assigned.unknown	pgsc0003dmp400001603	moderately similar to ( 235) AT4G01650 | Symbols: | FUNCTIONS IN: molecular_function unknown; INVOLVED IN: biological_process unknown; LOCATED IN: chloroplast; EXPRESSED IN: 21 plant structures; EXPRESSED DURING: 13 growth stages; CONTAINS InterPro DOMAIN/s: Streptomyces cyclase/dehydrase (InterPro:IPR005031); BEST Arabidopsis thaliana protein match is: unknown protein (TAIR:AT5G08720.1); Has 322…
CUST_29064_PI426222305	1.44674	0.699168	2.06923	PGSC0003DMT400020777	Gene of unknown function	chr04	Gene of unknown function	PGSC0003DMP400014156	PGSC0003DMG400008043	PGSC0003DMC400014156	PGSC0003DMT400020777	35.2	not assigned.unknown	pgsc0003dmp400014156	PGSC0003DMT400020777
CUST_43181_PI426222305	1.39901	0.677557	2.06478	PGSC0003DMT400042669	Conserved gene of unknown function	chr04	Conserved gene of unknown function	PGSC0003DMP400028948	PGSC0003DMG400016551	PGSC0003DMC400028948	PGSC0003DMT400042669	30.1	signalling.in sugar and nutrient physiology	pgsc0003dmp400028948	weakly similar to ( 110) AT5G09960 | Symbols: | unknown protein | chr5:3106503-3107658 FORWARD PGSC0003DMT400042669
CUST_15966_PI426222305	1.18226	0.574216	2.05891	PGSC0003DMT400057521	Suberization-associated anionic peroxidase 2	chr02	Suberization-associated anionic peroxidase 2	PGSC0003DMP400038710	PGSC0003DMG400022341	PGSC0003DMC400038710	PGSC0003DMT400057521	26.12	misc.peroxidases	pgsc0003dmp400038710	moderately similar to ( 201) AT5G05340 | Symbols: | peroxidase, putative | chr5:1579142-1580819 REVERSEhighly similar to ( 515) PERX_SOLTU Suberization-associated anionic peroxidase precursor (EC 1.11.1.7) (POPA) - Solanum tuberosum (Potato)moderately similar to ( 205) loc_os02g14440 12002.m33626 protein peroxidase 68 precursor, putative, expressedsecretory_peroxidase plant_peroxidase peroxidase …
CUST_2587_PI426222305	1.12281	0.545574	2.05803	PGSC0003DMT400072594	EMB2735	chr10	EMB2735	PGSC0003DMP400049106	PGSC0003DMG400028247	PGSC0003DMC400049106	PGSC0003DMT400072594	35.2	not assigned.unknown	pgsc0003dmp400049106	weakly similar to ( 200) AT5G06240 | Symbols: emb2735 | emb2735 (embryo defective 2735) | chr5:1888380-1889512 FORWARDweakly similar to ( 166) loc_os05g02190 12005.m04755 protein expressed protein PGSC0003DMT400072594
CUST_3289_PI426222305	1.93226	0.939315	2.05709	PGSC0003DMT400000643	Phragmoplastin	chr01	Phragmoplastin	PGSC0003DMP400000480	PGSC0003DMG400000227	PGSC0003DMC400000480	PGSC0003DMT400000643	26.17	misc.dynamin	pgsc0003dmp400000480	highly similar to ( 763) AT5G42080 | Symbols: ADL1, ADL1A, AG68, DRP1A | ADL1 (ARABIDOPSIS DYNAMIN-LIKE PROTEIN); GTP binding / GTPase/ protein binding | chr5:16821564-16824536 REVERSEhighly similar to ( 766) loc_os05g48240 12005.m27959 protein dynamin-related protein 1A, putative, expressedDYNc Dynamin_M Dynamin_N COG0699 PGSC0003DMT400000643		GO:0005525;GO:0003924
CUST_47781_PI426222305	1.98161	0.963633	2.05639	PGSC0003DMT400094231	Integrase core domain containing protein	chr08	Integrase core domain containing protein	PGSC0003DMP400065906	PGSC0003DMG400043802	PGSC0003DMC400065906	PGSC0003DMT400094231	35.2	not assigned.unknown	pgsc0003dmp400065906	PGSC0003DMT400094231
CUST_50600_PI426222305	1.23117	0.600087	2.05165	PGSC0003DMT400022359	DNA-damage-inducible protein f	chr02	DNA-damage-inducible protein f	PGSC0003DMP400015235	PGSC0003DMG400008676	PGSC0003DMC400015235	PGSC0003DMT400022359	34.99	transport.misc	pgsc0003dmp400015235	moderately similar to ( 453) AT4G38380 | Symbols: | antiporter/ drug transporter | chr4:17971855-17974787 REVERSEmoderately similar to ( 445) loc_os09g37610 12009.m06708 protein antiporter/ drug transporter, putative, expressedNorM PRK01766 PGSC0003DMT400022359
CUST_22748_PI426222305	1.41281	0.692691	2.0396	PGSC0003DMT400078211	Acyl-CoA thioesterase	chr06	Acyl-CoA thioesterase	PGSC0003DMP400052959	PGSC0003DMG400030434	PGSC0003DMC400052959	PGSC0003DMT400078211	11.9.4.5	lipid metabolism.lipid degradation.beta-oxidation.acyl-CoA thioesterase	pgsc0003dmp400052959	very weakly similar to (81.3) AT2G29590 | Symbols: | thioesterase family protein | chr2:12654602-12655432 REVERSE PGSC0003DMT400078211
CUST_7902_PI426222305	2.08269	1.02321	2.03545	PGSC0003DMT400048472	Integrase core domain containing protein	chr05	Integrase core domain containing protein	PGSC0003DMP400032830	PGSC0003DMG400018828	PGSC0003DMC400032830	PGSC0003DMT400048472	35.2	not assigned.unknown	pgsc0003dmp400032830	PGSC0003DMT400048472
CUST_28318_PI426222305	1.4552	0.715761	2.03308	PGSC0003DMT400044325	Disulfide oxidoreductase	chr09	Disulfide oxidoreductase	PGSC0003DMP400030069	PGSC0003DMG400017211	PGSC0003DMC400030069	PGSC0003DMT400044325	35.2	not assigned.unknown	pgsc0003dmp400030069	highly similar to ( 771) AT3G23410 | Symbols: | alcohol oxidase-related | chr3:8382860-8386024 FORWARDhighly similar to ( 709) loc_os02g40840 12002.m09169 protein oxidoreductase, putative, expressedGMC_oxred_N BetA PGSC0003DMT400044325
CUST_17598_PI426222305	1.18227	0.590061	2.00364	PGSC0003DMT400068125	Endonuclease/exonuclease/phosphatase family protein	chr03	Endonuclease/exonuclease/phosphatase family protein	PGSC0003DMP400046026	PGSC0003DMG400026496	PGSC0003DMC400046026	PGSC0003DMT400068125	28.1	DNA.synthesis/chromatin structure	pgsc0003dmp400046026	weakly similar to ( 117) AT1G11800 | Symbols: | endonuclease/exonuclease/phosphatase family protein | chr1:3985520-3987263 REVERSEweakly similar to ( 108) loc_os12g22620 12012.m06105 protein endonuclease/Exonuclease/phosphatase family protein, expressed PGSC0003DMT400068125
CUST_18133_PI426222305	1.30052	0.649759	2.00155	PGSC0003DMT400033687	Beta-1,3-glucanase, acidic	chr12	Beta-1,3-glucanase, acidic	PGSC0003DMP400022914	PGSC0003DMG400012940	PGSC0003DMC400022914	PGSC0003DMT400033687	26.4.1	misc.beta 1,3 glucan hydrolases.glucan endo-1,3-beta-glucosidase	pgsc0003dmp400022914	highly similar to ( 684) AT2G19440 | Symbols: | glycosyl hydrolase family 17 protein | chr2:8418164-8419806 REVERSEweakly similar to ( 195) E13B_WHEAT Glucan endo-1,3-beta-glucosidase precursor (EC 3.2.1.39) ((1->3)-beta-glucan endohydrolase) ((1->3)-beta-glucanase) (Beta-1,3-endoglucanase) - Triticum aestivum (Wheat)highly similar to ( 640) loc_os03g57880 12003.m101534 protein glucan endo-1,3-be…
CUST_49956_PI426222305	0.536376	1.10922	0.483561	PGSC0003DMT400071187	Uncharacterized CRM domain-containing protein, chloroplastic	chr06	Uncharacterized CRM domain-containing protein, chloroplastic	PGSC0003DMP400048145	PGSC0003DMG401027685	PGSC0003DMC400048145	PGSC0003DMT400071187	27.1.1	RNA.processing.splicing	pgsc0003dmp400048145	moderately similar to ( 308) AT3G25440 | Symbols: | RNA binding | chr3:9224294-9225505 FORWARDmoderately similar to ( 313) loc_os04g41550 12004.m09133 protein CFM6, putative, expressedCRS1_YhbY PGSC0003DMT400071187
CUST_38380_PI426222305	0.726676	1.58882	0.457368	PGSC0003DMT400022063	Glycosyltransferase	chr12	Glycosyltransferase	PGSC0003DMP400015027	PGSC0003DMG400008557	PGSC0003DMC400015027	PGSC0003DMT400022063	26.2	misc.UDP glucosyl and glucoronyl transferases	pgsc0003dmp400015027	highly similar to ( 614) AT1G22360 | Symbols: AtUGT85A2 | AtUGT85A2 (UDP-glucosyl transferase 85A2); UDP-glycosyltransferase/ glucuronosyltransferase/ transferase, transferring glycosyl groups | chr1:7895068-7897527 REVERSEweakly similar to ( 179) IAAG_MAIZE Indole-3-acetate beta-glucosyltransferase (EC 2.4.1.121) (IAA-Glu synthetase) ((Uridine 5'-diphosphate-glucose:indol-3-ylacetyl)-beta-D-gluc…		GO:0015020;GO:0050502;GO:0050403	GO:0008152
CUST_25764_PI426222305	0.666087	1.50562	0.442401	PGSC0003DMT400051879	Non-specific lipid-transfer protein	chr06	Non-specific lipid-transfer protein	PGSC0003DMP400034936	PGSC0003DMG400020131	PGSC0003DMC400034936	PGSC0003DMT400051879	26.21	misc.protease inhibitor/seed storage/lipid transfer protein (LTP) family protein	pgsc0003dmp400034936	very weakly similar to (98.2) AT3G22600 | Symbols: | protease inhibitor/seed storage/lipid transfer protein (LTP) family protein | chr3:8006711-8007397 REVERSEvery weakly similar to (81.3) loc_os07g07860 12007.m05246 protein lipid transfer protein, putative, expressed PGSC0003DMT400051879
CUST_23034_PI426222305	0.513062	1.19575	0.429073	PGSC0003DMT400021049	Leucine-rich repeat receptor kinase	chr10	Leucine-rich repeat receptor kinase	PGSC0003DMP400014331	PGSC0003DMG400008146	PGSC0003DMC400014331	PGSC0003DMT400021049	30.2.11	signalling.receptor kinases.leucine rich repeat XI	pgsc0003dmp400014331	nearly identical (1106) AT2G41820 | Symbols: | leucine-rich repeat transmembrane protein kinase, putative | chr2:17447170-17449914 FORWARDmoderately similar to ( 344) RPK1_IPONI Receptor-like protein kinase precursor (EC 2.7.11.1) - Ipomoea nil (Japanese morning glory) (Pharbitis nil)highly similar to ( 892) loc_os07g10630 12007.m05518 protein ATP binding protein, putative, expressedPTKc S_TKc Pk…	GO:0016021;GO:0005886	GO:0005515;GO:0005524;GO:0004714	GO:0006468
CUST_11258_PI426222305	1.0666	2.71505	0.392847	PGSC0003DMT400078399	E3 ubiquitin-protein ligase RHA2A	chr04	E3 ubiquitin-protein ligase RHA2A	PGSC0003DMP400053111	PGSC0003DMG400030521	PGSC0003DMC400053111	PGSC0003DMT400078399	29.5.11.4.2	protein.degradation.ubiquitin.E3.RING	pgsc0003dmp400053111	weakly similar to ( 129) AT1G15100 | Symbols: RHA2A | RHA2A; protein binding / ubiquitin-protein ligase/ zinc ion binding | chr1:5193703-5194170 REVERSE PGSC0003DMT400078399	GO:0005634;GO:0005737	GO:0005515;GO:0008270;GO:0004842	GO:0009651;GO:0009789;GO:0047484
CUST_6729_PI426222305	0.464115	1.24144	0.373851	PGSC0003DMT400036703	Conserved gene of unknown function	chr03	Conserved gene of unknown function	PGSC0003DMP400024890	PGSC0003DMG400014155	PGSC0003DMC400024890	PGSC0003DMT400036703	35.2	not assigned.unknown	pgsc0003dmp400024890	weakly similar to ( 124) AT1G80940 | Symbols: | unknown protein | chr1:30410959-30411943 FORWARDvery weakly similar to (96.7) loc_os02g55080 12002.m10534 protein expressed protein PGSC0003DMT400036703
CUST_50387_PI426222305	0.982043	2.67585	0.367002	PGSC0003DMT400072020	Short chain alcohol dehydrogenase		Short chain alcohol dehydrogenase	PGSC0003DMP400048696	PGSC0003DMG400028021	PGSC0003DMC400048696	PGSC0003DMT400072020	26.22	misc.short chain dehydrogenase/reductase (SDR)	pgsc0003dmp400048696	weakly similar to ( 113) AT2G47140 | Symbols: | short-chain dehydrogenase/reductase (SDR) family protein | chr2:19350970-19352059 REVERSEweakly similar to ( 102) TS2_MAIZE Sex determination protein tasselseed-2 - Zea mays (Maize)weakly similar to ( 117) loc_os04g33240 12004.m08419 protein sex determination protein tasselseed-2, putative, expressedPRK07479 PRK06057 PRK06346 PRK12429 PRK07067 PRK08…
CUST_35157_PI426222305	0.716487	1.96224	0.365137	PGSC0003DMT400013485	Cytochrome P450	chr03	Cytochrome P450	PGSC0003DMP400009343	PGSC0003DMG400005261	PGSC0003DMC400009343	PGSC0003DMT400013485	26.1	misc.cytochrome P450	pgsc0003dmp400009343	moderately similar to ( 490) AT5G24910 | Symbols: CYP714A1 | CYP714A1; electron carrier/ heme binding / iron ion binding / monooxygenase/ oxygen binding | chr5:8567674-8570260 REVERSEmoderately similar to ( 233) C72A1_CATRO Cytochrome P450 72A1 (EC 1.3.3.9) (CYPLXXII) (Secologanin synthase) (SLS) - Catharanthus roseus (Rosy periwinkle) (Madagascar periwinkle)moderately similar to ( 406) loc_os12g…		GO:0020037;GO:0016705;GO:0009055	GO:0055114
CUST_52218_PI426222305	0.691423	1.96028	0.352716	PGSC0003DMT400075153	Gene of unknown function		Gene of unknown function	PGSC0003DMP400050902	PGSC0003DMG400029237	PGSC0003DMC400050902	PGSC0003DMT400075153
CUST_1987_PI426222305	1.10396	3.19084	0.345978	PGSC0003DMT400028723	Chloroplast lumen common family protein	chr10	Chloroplast lumen common family protein	PGSC0003DMP400019530	PGSC0003DMG400011057	PGSC0003DMC400019530	PGSC0003DMT400028723	35.2	not assigned.unknown	pgsc0003dmp400019530	moderately similar to ( 249) AT3G53560 | Symbols: | chloroplast lumen common family protein | chr3:19859954-19860976 REVERSEweakly similar to ( 111) loc_os05g08930 12005.m05407 protein expressed protein PGSC0003DMT400028723
CUST_48317_PI426222305	0.414396	1.22998	0.336913	PGSC0003DMT400043198	Conserved gene of unknown function	chr06	Ceo protein	PGSC0003DMP400029297	PGSC0003DMG401016766	PGSC0003DMC400029297	PGSC0003DMT400043198	35.2	not assigned.unknown	pgsc0003dmp400029297	weakly similar to ( 121) AT1G32230 | Symbols: | RCD1 (RADICAL-INDUCED CELL DEATH1); protein binding | chr1:11613427-11615748 FORWARDweakly similar to ( 121) loc_os10g42710 12010.m21812 protein RCD1, putative, expressed PGSC0003DMT400043198
CUST_52482_PI426222305	0.37315	1.11357	0.335095	PGSC0003DMT400049095	Mutt domain protein		Mutt domain protein	PGSC0003DMP400033166	PGSC0003DMG400019082	PGSC0003DMC400033166	PGSC0003DMT400049095	23.3.3	nucleotide metabolism.salvage.NUDIX hydrolases	pgsc0003dmp400033166	weakly similar to ( 145) AT5G47240 | Symbols: atnudt8 | atnudt8 (Arabidopsis thaliana Nudix hydrolase homolog 8); hydrolase | chr5:19183806-19185467 FORWARDweakly similar to ( 144) loc_os04g46280 12004.m35402 protein nudix hydrolase 8, putative, expressedNudix_Hydrolase_12 PGSC0003DMT400049095
CUST_50442_PI426222305	0.744575	2.32638	0.320057	PGSC0003DMT400031116	SNKR2GH5 protein		SNKR2GH5 protein	PGSC0003DMP400021117	PGSC0003DMG400011920	PGSC0003DMC400021117	PGSC0003DMT400031116	20.1	stress.biotic	pgsc0003dmp400021117	moderately similar to ( 414) AT3G46530 | Symbols: RPP13 | RPP13 (RECOGNITION OF PERONOSPORA PARASITICA 13); ATP binding | chr3:17130739-17133246 REVERSEmoderately similar to ( 333) loc_os09g09490 12009.m04213 protein disease resistance protein RPM1, putative, expressedNB-ARC PGSC0003DMT400031116
CUST_16946_PI426222305	0.923512	3.33634	0.276804	PGSC0003DMT400002991	Conserved gene of unknown function	chr08	Conserved gene of unknown function	PGSC0003DMP400002158	PGSC0003DMG400001178	PGSC0003DMC400002158	PGSC0003DMT400002991	27.3.7	RNA.regulation of transcription.C2C2(Zn) CO-like, Constans-like zinc finger family	pgsc0003dmp400002158	PGSC0003DMT400002991
CUST_42243_PI426222305	0.604462	2.18402	0.276765	PGSC0003DMT400050853	Conserved gene of unknown function	chr03	Conserved gene of unknown function	PGSC0003DMP400034325	PGSC0003DMG400019754	PGSC0003DMC400034325	PGSC0003DMT400050853	35.2	not assigned.unknown	pgsc0003dmp400034325	highly similar to ( 555) loc_os03g08740 12003.m101220 protein expressed protein PGSC0003DMT400050853
CUST_49589_PI426222305	0.661695	2.88185	0.229608	PGSC0003DMT400013662	Nt-iaa4.5 deduced protein	chr06	Nt-iaa4.5 deduced protein	PGSC0003DMP400009456	PGSC0003DMG400005338	PGSC0003DMC400009456	PGSC0003DMT400013662	27.3.40	RNA.regulation of transcription.Aux/IAA family	pgsc0003dmp400009456	moderately similar to ( 218) AT1G04240 | Symbols: SHY2, IAA3 | SHY2 (SHORT HYPOCOTYL 2); transcription factor | chr1:1128564-1129319 REVERSEmoderately similar to ( 211) IAA4_PEA Auxin-induced protein IAA4 - Pisum sativum (Garden pea)weakly similar to ( 154) loc_os12g40900 12012.m07873 protein OsIAA31 - Auxin-responsive Aux/IAA gene family member, expressedAUX_IAA PGSC0003DMT400013662
CUST_23224_PI426222305	1.2049	6.02657	0.199932	PGSC0003DMT400026627	Ethylene response factor 10	chr11	Ethylene response factor 10	PGSC0003DMP400018171	PGSC0003DMG400010285	PGSC0003DMC400018171	PGSC0003DMT400026627	17.5.2	hormone metabolism.ethylene.signal transduction	pgsc0003dmp400018171	weakly similar to ( 137) AT3G23240 | Symbols: ERF1, ATERF1 | ERF1 (ETHYLENE RESPONSE FACTOR 1); DNA binding / transcription activator/ transcription factor | chr3:8295705-8296361 FORWARDvery weakly similar to (82.8) ERF2_NICSY Ethylene-responsive transcription factor 2 (Ethylene-responsive element-binding factor 2) (EREBP-2) (NsERF2) - Nicotiana sylvestris (Wood tobacco)weakly similar to ( 106) l…	GO:0005634	GO:0003700;GO:0003677	GO:0006355;GO:0006952;GO:0009867;GO:0009873
CUST_34417_PI426222305	0.530298	3.39188	0.156343	PGSC0003DMT400055550	21kD protein	chr06	21kD protein	PGSC0003DMP400037406	PGSC0003DMG400021574	PGSC0003DMC400037406	PGSC0003DMT400055550	26.18	misc.invertase/pectin methylesterase inhibitor family protein	pgsc0003dmp400037406	weakly similar to ( 182) AT5G62350 | Symbols: | invertase/pectin methylesterase inhibitor family protein / DC 1.2 homolog (FL5-2I22) | chr5:25037504-25038112 FORWARDweakly similar to ( 200) 21KD_DAUCA 21 kDa protein precursor (1.2 protein) - Daucus carota (Carrot)weakly similar to ( 130) loc_os06g49760 12006.m09500 protein ripening-related protein, putative, expressedPMEI PGSC0003DMT400055550
CUST_34433_PI426222305	0.687385	4.56949	0.150429	PGSC0003DMT400071866	Ga20 oxidase	chr06	Ga20 oxidase	PGSC0003DMP400048609	PGSC0003DMG400027963	PGSC0003DMC400048609	PGSC0003DMT400071866	17.5.1	hormone metabolism.ethylene.synthesis-degradation	pgsc0003dmp400048609	moderately similar to ( 493) AT4G25420 | Symbols: GA5, GA20OX1, AT2301, ATGA20OX1 | GA20OX1; gibberellin 20-oxidase | chr4:12990982-12992409 REVERSEmoderately similar to ( 469) GAO1B_WHEAT Gibberellin 20 oxidase 1-B (EC 1.14.11.-) (Gibberellin C-20 oxidase 1-B) (GA 20-oxidase 1-B) (Ta20ox1B) (TaGA20ox1-B) - Triticum aestivum (Wheat)moderately similar to ( 437) loc_os03g63970 12003.m11264 protein …
CUST_2887_PI426222305	0.670446	4.88692	0.137192	PGSC0003DMT400000220	Ethylene-responsive late embryogenesis	chr01	Ethylene-responsive late embryogenesis	PGSC0003DMP400000161	PGSC0003DMG400000066	PGSC0003DMC400000161	PGSC0003DMT400000220	33.2	development.late embryogenesis abundant	pgsc0003dmp400000161	weakly similar to ( 169) AT1G01470 | Symbols: LEA14, LSR3 | LEA14 (LATE EMBRYOGENESIS ABUNDANT 14) | chr1:172295-172826 REVERSEmoderately similar to ( 204) LEA14_SOYBN Desiccation protectant protein Lea14 homolog - Glycine max (Soybean)weakly similar to ( 175) loc_os01g12580 12001.m07872 protein late embryogenesis abundant protein Lea14-A, putative, expressedLEA_2 PGSC0003DMT400000220	GO:0005886		GO:0009611;GO:0050832;GO:0009644;GO:0009269

## Sheet: Red 6h normalised TableS3
Systematic	Red6	Dark	ratio red6/dark	PrimaryAccession	UniRef based putative functional annotation	Chromosome	putative function	peptide ID	gene ID	CDS ID	transcript ID	MpMan bin	MapMan name	MapMan pep	MapMan description	GO: CC	GO: MF	GO: BP
CUST_31270_PI426222305	0.812245	0.0117515	69.1185	PGSC0003DMT400035005	Chlorophyll a-b binding protein 3C	chr03	Chlorophyll a-b binding protein 3C, chloroplastic	PGSC0003DMP400023811	PGSC0003DMG400013460	PGSC0003DMC400023811	PGSC0003DMT400035005	1.1.1.1	PS.lightreaction.photosystem II.LHC-II	pgsc0003dmp400023811	weakly similar to ( 109) AT1G29930 | Symbols: CAB1, AB140, CAB140, LHCB1.3 | CAB1 (CHLOROPHYLL A/B BINDING PROTEIN 1); chlorophyll binding | chr1:10478071-10478874 FORWARDweakly similar to ( 127) CB25_TOBAC Chlorophyll a-b binding protein 50, chloroplast precursor (LHCII type I CAB-50) (LHCP) - Nicotiana tabacum (Common tobacco)very weakly similar to (94.4) loc_os01g41710 12001.m42672 protein chl…
CUST_31303_PI426222305	0.888389	0.0171182	51.8973	PGSC0003DMT400035006	Chlorophyll a-b binding protein 3C, chloroplastic	chr03	Chlorophyll a-b binding protein 3C, chloroplastic	PGSC0003DMP400023812	PGSC0003DMG400013460	PGSC0003DMC400023812	PGSC0003DMT400035006	1.1.1.1	PS.lightreaction.photosystem II.LHC-II	pgsc0003dmp400023812	moderately similar to ( 291) AT2G34430 | Symbols: LHB1B1, LHCB1.4 | LHB1B1; chlorophyll binding | chr2:14524818-14525618 FORWARDmoderately similar to ( 314) CB2A_SPIOL Chlorophyll a-b binding protein, chloroplast precursor (LHCII type I CAB) (LHCP) - Spinacia oleracea (Spinach)moderately similar to ( 308) loc_os01g52240 12001.m11398 protein chlorophyll a-b binding protein 2, chloroplast precursor…
CUST_25692_PI426222305	1.33148	0.0271522	49.0376	PGSC0003DMT400029402	Pseudo-response regulator 9	chr10	Pseudo-response regulator 9	PGSC0003DMP400020015	PGSC0003DMG402011297	PGSC0003DMC400020015	PGSC0003DMT400029402	27.3.66	RNA.regulation of transcription.Psudo ARR transcription factor family	pgsc0003dmp400020015	moderately similar to ( 239) AT5G24470 | Symbols: APRR5, PRR5 | APRR5 (ARABIDOPSIS PSEUDO-RESPONSE REGULATOR 5); transcription regulator/ two-component response regulator | chr5:8356204-8358873 REVERSEmoderately similar to ( 254) PRR95_ORYSA Two-component response regulator-like PRR95 (Pseudo-response regulator 95) (OsPRR95) - Oryza sativa (Rice)moderately similar to ( 254) loc_os09g36220 12009.m…
CUST_47342_PI426222305	0.760385	0.0210359	36.147	PGSC0003DMT400021389	Chlorophyll a/b binding protein	chr02	Chlorophyll a/b binding protein	PGSC0003DMP400014555	PGSC0003DMG400008298	PGSC0003DMC400014555	PGSC0003DMT400021389	1.1.1.1	PS.lightreaction.photosystem II.LHC-II	pgsc0003dmp400014555	moderately similar to ( 444) AT2G34430 | Symbols: LHB1B1, LHCB1.4 | LHB1B1; chlorophyll binding | chr2:14524818-14525618 FORWARDmoderately similar to ( 482) CB22_TOBAC Chlorophyll a-b binding protein 21, chloroplast precursor (LHCII type I CAB-21) (LHCP) - Nicotiana tabacum (Common tobacco)moderately similar to ( 436) loc_os01g52240 12001.m11398 protein chlorophyll a-b binding protein 2, chloropl…	GO:0016021;GO:0009535;GO:0009523;GO:0009522	GO:0046872;GO:0016168	GO:0009765;GO:0018298
CUST_31383_PI426222305	0.866801	0.0243377	35.6156	PGSC0003DMT400034894	Chlorophyll a/b-binding protein PS II-Type I	chr03	Chlorophyll a/b-binding protein PS II-Type I	PGSC0003DMP400023740	PGSC0003DMG400013413	PGSC0003DMC400023740	PGSC0003DMT400034894	1.1.1.1	PS.lightreaction.photosystem II.LHC-II	pgsc0003dmp400023740	moderately similar to ( 228) AT3G27690 | Symbols: LHCB2.4, LHCB2.3, LHCB2 | LHCB2.3; chlorophyll binding | chr3:10256002-10256921 FORWARDmoderately similar to ( 244) CB2A_SPIOL Chlorophyll a-b binding protein, chloroplast precursor (LHCII type I CAB) (LHCP) - Spinacia oleracea (Spinach)moderately similar to ( 242) loc_os01g52240 12001.m11398 protein chlorophyll a-b binding protein 2, chloroplast …
CUST_52635_PI426222305	0.704232	0.02306	30.5391	PGSC0003DMT400022700	Chlorophyll a/b binding protein		Chlorophyll a/b binding protein	PGSC0003DMP400015466	PGSC0003DMG400008804	PGSC0003DMC400015466	PGSC0003DMT400022700	1.1.1.1	PS.lightreaction.photosystem II.LHC-II	pgsc0003dmp400015466	moderately similar to ( 424) AT2G34430 | Symbols: LHB1B1, LHCB1.4 | LHB1B1; chlorophyll binding | chr2:14524818-14525618 FORWARDmoderately similar to ( 462) CB22_TOBAC Chlorophyll a-b binding protein 21, chloroplast precursor (LHCII type I CAB-21) (LHCP) - Nicotiana tabacum (Common tobacco)moderately similar to ( 416) loc_os01g52240 12001.m11398 protein chlorophyll a-b binding protein 2, chloropl…
CUST_40870_PI426222305	0.96456	0.0375501	25.6873	PGSC0003DMT400053573	Transcription factor HY5	chr08	Transcription factor HY5	PGSC0003DMP400036123	PGSC0003DMG401020784	PGSC0003DMC400036123	PGSC0003DMT400053573	27.3.35	RNA.regulation of transcription.bZIP transcription factor family	pgsc0003dmp400036123	very weakly similar to (94.4) AT5G11260 | Symbols: HY5, TED 5 | HY5 (ELONGATED HYPOCOTYL 5); DNA binding / double-stranded DNA binding / transcription factor | chr5:3593583-3594800 REVERSEvery weakly similar to (95.1) loc_os02g10860 12002.m06384 protein transcription factor HY5, putative, expressed PGSC0003DMT400053573
CUST_30333_PI426222305	0.96324	0.0467088	20.6222	PGSC0003DMT400069933	Serine/threonine-protein kinase Nek8	chr05	Serine/threonine-protein kinase Nek8	PGSC0003DMP400047262	PGSC0003DMG400027194	PGSC0003DMC400047262	PGSC0003DMT400069933	31.2	cell.division	pgsc0003dmp400047262	moderately similar to ( 292) AT3G55580 | Symbols: | regulator of chromosome condensation (RCC1) family protein | chr3:20612766-20615730 FORWARDmoderately similar to ( 279) loc_os01g62810 12001.m97558 protein expressed proteinATS1 PGSC0003DMT400069933
CUST_47354_PI426222305	0.700047	0.0364216	19.2207	PGSC0003DMT400021390	Chlorophyll a/b binding protein	chr02	Chlorophyll a/b binding protein	PGSC0003DMP400014556	PGSC0003DMG400008299	PGSC0003DMC400014556	PGSC0003DMT400021390	1.1.1.1	PS.lightreaction.photosystem II.LHC-II	pgsc0003dmp400014556	moderately similar to ( 438) AT2G34430 | Symbols: LHB1B1, LHCB1.4 | LHB1B1; chlorophyll binding | chr2:14524818-14525618 FORWARDmoderately similar to ( 477) CB22_TOBAC Chlorophyll a-b binding protein 21, chloroplast precursor (LHCII type I CAB-21) (LHCP) - Nicotiana tabacum (Common tobacco)moderately similar to ( 429) loc_os01g52240 12001.m11398 protein chlorophyll a-b binding protein 2, chloropl…	GO:0016021;GO:0009535;GO:0009523;GO:0009522	GO:0046872;GO:0016168	GO:0009765;GO:0018298
CUST_39110_PI426222305	0.949259	0.0496462	19.1205	PGSC0003DMT400002842	Protein GIGANTEA	chr03	Protein GIGANTEA	PGSC0003DMP400002057	PGSC0003DMG400001110	PGSC0003DMC400002057	PGSC0003DMT400002842	35.2	not assigned.unknown	pgsc0003dmp400002057	PGSC0003DMT400002842
CUST_30312_PI426222305	0.996602	0.0626441	15.909	PGSC0003DMT400069932	Serine/threonine-protein kinase Nek8	chr05	Serine/threonine-protein kinase Nek8	PGSC0003DMP400047261	PGSC0003DMG400027194	PGSC0003DMC400047261	PGSC0003DMT400069932	31.2	cell.division	pgsc0003dmp400047261	weakly similar to ( 112) AT3G53830 | Symbols: | regulator of chromosome condensation (RCC1) family protein / UVB-resistance protein-related | chr3:19940814-19943592 FORWARDweakly similar to ( 108) loc_os01g62810 12001.m97558 protein expressed protein PGSC0003DMT400069932
CUST_52636_PI426222305	0.843337	0.0558252	15.1067	PGSC0003DMT400022698	Chlorophyll a/b binding protein		Chlorophyll a/b binding protein	PGSC0003DMP400015464	PGSC0003DMG400008804	PGSC0003DMC400015464	PGSC0003DMT400022698	1.1.1.1	PS.lightreaction.photosystem II.LHC-II	pgsc0003dmp400015464	moderately similar to ( 427) AT1G29930 | Symbols: CAB1, AB140, CAB140, LHCB1.3 | CAB1 (CHLOROPHYLL A/B BINDING PROTEIN 1); chlorophyll binding | chr1:10478071-10478874 FORWARDmoderately similar to ( 466) CB22_TOBAC Chlorophyll a-b binding protein 21, chloroplast precursor (LHCII type I CAB-21) (LHCP) - Nicotiana tabacum (Common tobacco)moderately similar to ( 419) loc_os01g52240 12001.m11398 prot…	GO:0016021;GO:0009535;GO:0009523;GO:0009522	GO:0046872;GO:0016168	GO:0009765;GO:0018298
CUST_9059_PI426222305	0.151129	0.0105837	14.2794	PGSC0003DMT400061845	Phytoene synthase	chr03	Phytoene synthase 1, chloroplastic	PGSC0003DMP400041628	PGSC0003DMG400024063	PGSC0003DMC400041628	PGSC0003DMT400061845	16.1.4.1	secondary metabolism.isoprenoids.carotenoids.phytoene synthase	pgsc0003dmp400041628	highly similar to ( 543) AT5G17230 | Symbols: | phytoene synthase (PSY) / geranylgeranyl-diphosphate geranylgeranyl transferase | chr5:5659839-5662087 REVERSEhighly similar to ( 695) PSY_CAPAN Phytoene synthase, chloroplast precursor (EC 2.5.1.-) - Capsicum annuum (Bell pepper)highly similar to ( 511) loc_os06g51290 12006.m31943 protein phytoene synthase, chloroplast precursor, putative, expresse…
CUST_40314_PI426222305	1.17169	0.0916036	12.7908	PGSC0003DMT400048372	Gigantea	chr03	Protein GIGANTEA	PGSC0003DMP400032754	PGSC0003DMG400018791	PGSC0003DMC400032754	PGSC0003DMT400048372	33.99	development.unspecified	pgsc0003dmp400032754	weakly similar to ( 129) AT1G22770 | Symbols: GI, FB | GI (GIGANTEA) | chr1:8062398-8067447 FORWARDweakly similar to ( 134) GIGAN_ORYSA Protein GIGANTEA - Oryza sativa (Rice)weakly similar to ( 134) loc_os01g08700 12001.m42893 protein GIGANTEA protein, putative, expressed PGSC0003DMT400048372
CUST_30304_PI426222305	1.06608	0.0840658	12.6815	PGSC0003DMT400069936	Serine/threonine-protein kinase Nek8	chr05	Serine/threonine-protein kinase Nek8	PGSC0003DMP400047265	PGSC0003DMG400027194	PGSC0003DMC400047265	PGSC0003DMT400069936	31.2	cell.division	pgsc0003dmp400047265	highly similar to ( 570) AT3G55580 | Symbols: | regulator of chromosome condensation (RCC1) family protein | chr3:20612766-20615730 FORWARDhighly similar to ( 557) loc_os01g62810 12001.m97558 protein expressed proteinATS1 PGSC0003DMT400069936
CUST_31290_PI426222305	0.656671	0.0523127	12.5528	PGSC0003DMT400034892	Chlorophyll a-b binding protein 3C, chloroplastic	chr03	Chlorophyll a-b binding protein 3C, chloroplastic	PGSC0003DMP400023738	PGSC0003DMG400013411	PGSC0003DMC400023738	PGSC0003DMT400034892	1.1.1.1	PS.lightreaction.photosystem II.LHC-II	pgsc0003dmp400023738	moderately similar to ( 439) AT1G29930 | Symbols: CAB1, AB140, CAB140, LHCB1.3 | CAB1 (CHLOROPHYLL A/B BINDING PROTEIN 1); chlorophyll binding | chr1:10478071-10478874 FORWARDmoderately similar to ( 480) CB24_TOBAC Chlorophyll a-b binding protein 40, chloroplast precursor (LHCII type I CAB-40) (LHCP) - Nicotiana tabacum (Common tobacco)moderately similar to ( 433) loc_os01g41710 12001.m42672 prot…
CUST_47360_PI426222305	0.78917	0.0636231	12.4038	PGSC0003DMT400092927	Chlorophyll a/b binding protein	chr02	Chlorophyll a/b binding protein	PGSC0003DMP400064602	PGSC0003DMG400042498	PGSC0003DMC400064602	PGSC0003DMT400092927	1.1.1.1	PS.lightreaction.photosystem II.LHC-II	pgsc0003dmp400064602	moderately similar to ( 444) AT1G29930 | Symbols: CAB1, AB140, CAB140, LHCB1.3 | CAB1 (CHLOROPHYLL A/B BINDING PROTEIN 1); chlorophyll binding | chr1:10478071-10478874 FORWARDmoderately similar to ( 485) CB22_TOBAC Chlorophyll a-b binding protein 21, chloroplast precursor (LHCII type I CAB-21) (LHCP) - Nicotiana tabacum (Common tobacco)moderately similar to ( 436) loc_os01g52240 12001.m11398 prot…	GO:0016021;GO:0009535;GO:0009523;GO:0009522	GO:0046872;GO:0016168	GO:0009765;GO:0018298
CUST_30382_PI426222305	0.975699	0.0855151	11.4097	PGSC0003DMT400069935	Serine/threonine-protein kinase Nek8	chr05	Serine/threonine-protein kinase Nek8	PGSC0003DMP400047264	PGSC0003DMG400027194	PGSC0003DMC400047264	PGSC0003DMT400069935	31.2	cell.division	pgsc0003dmp400047264	weakly similar to ( 194) AT3G55580 | Symbols: | regulator of chromosome condensation (RCC1) family protein | chr3:20612766-20615730 FORWARDweakly similar to ( 192) loc_os01g62810 12001.m97558 protein expressed protein PGSC0003DMT400069935
CUST_30463_PI426222305	1.06048	0.101923	10.4047	PGSC0003DMT400069934	Serine/threonine-protein kinase Nek8	chr05	Serine/threonine-protein kinase Nek8	PGSC0003DMP400047263	PGSC0003DMG400027194	PGSC0003DMC400047263	PGSC0003DMT400069934	31.2	cell.division	pgsc0003dmp400047263	moderately similar to ( 313) AT3G55580 | Symbols: | regulator of chromosome condensation (RCC1) family protein | chr3:20612766-20615730 FORWARDmoderately similar to ( 311) loc_os01g62810 12001.m97558 protein expressed protein PGSC0003DMT400069934
CUST_45794_PI426222305	0.627216	0.0626487	10.0116	PGSC0003DMT400050232	Chlorophyll a/b binding protein	chr03	Chlorophyll a/b binding protein	PGSC0003DMP400033906	PGSC0003DMG400019508	PGSC0003DMC400033906	PGSC0003DMT400050232	1.1.1.1	PS.lightreaction.photosystem II.LHC-II	pgsc0003dmp400033906	moderately similar to ( 444) AT3G47470 | Symbols: LHCA4, CAB4 | LHCA4 (LIGHT-HARVESTING CHLOROPHYLL-PROTEIN COMPLEX I SUBUNIT A4); chlorophyll binding | chr3:17493622-17494773 REVERSEmoderately similar to ( 231) CB12_PETHY Chlorophyll a-b binding protein, chloroplast precursor (LHCI type II CAB) - Petunia hybrida (Petunia)moderately similar to ( 385) loc_os08g33820 12008.m080044 protein chlorophy…	GO:0016021;GO:0009535;GO:0009523;GO:0009522	GO:0046872;GO:0016168	GO:0009765;GO:0018298
CUST_48945_PI426222305	1.05632	0.120426	8.7715	PGSC0003DMT400065311	Apetala 2	chr11	Apetala 2	PGSC0003DMP400044036	PGSC0003DMG400025390	PGSC0003DMC400044036	PGSC0003DMT400065311	35.2	not assigned.unknown	pgsc0003dmp400044036	PGSC0003DMT400065311
CUST_47369_PI426222305	0.863014	0.0996259	8.66255	PGSC0003DMT400021422	Chlorophyll a/b binding protein	chr02	Chlorophyll a/b binding protein	PGSC0003DMP400014577	PGSC0003DMG400008309	PGSC0003DMC400014577	PGSC0003DMT400021422	1.1.1.1	PS.lightreaction.photosystem II.LHC-II	pgsc0003dmp400014577	moderately similar to ( 447) AT1G29930 | Symbols: CAB1, AB140, CAB140, LHCB1.3 | CAB1 (CHLOROPHYLL A/B BINDING PROTEIN 1); chlorophyll binding | chr1:10478071-10478874 FORWARDmoderately similar to ( 487) CB22_TOBAC Chlorophyll a-b binding protein 21, chloroplast precursor (LHCII type I CAB-21) (LHCP) - Nicotiana tabacum (Common tobacco)moderately similar to ( 439) loc_os01g52240 12001.m11398 prot…	GO:0016021;GO:0009535;GO:0009523;GO:0009522	GO:0046872;GO:0016168	GO:0009765;GO:0018298
CUST_52634_PI426222305	0.848498	0.100916	8.40793	PGSC0003DMT400022699	Chlorophyll a/b binding protein		Chlorophyll a/b binding protein	PGSC0003DMP400015465	PGSC0003DMG400008804	PGSC0003DMC400015465	PGSC0003DMT400022699	1.1.1.1	PS.lightreaction.photosystem II.LHC-II	pgsc0003dmp400015465	moderately similar to ( 446) AT1G29930 | Symbols: CAB1, AB140, CAB140, LHCB1.3 | CAB1 (CHLOROPHYLL A/B BINDING PROTEIN 1); chlorophyll binding | chr1:10478071-10478874 FORWARDmoderately similar to ( 487) CB22_TOBAC Chlorophyll a-b binding protein 21, chloroplast precursor (LHCII type I CAB-21) (LHCP) - Nicotiana tabacum (Common tobacco)moderately similar to ( 439) loc_os01g52240 12001.m11398 prot…
CUST_17514_PI426222305	1.11542	0.143537	7.77097	PGSC0003DMT400001572	Gene of unknown function	chr03	Pseudo-response regulator 5	PGSC0003DMP400001174	PGSC0003DMG400000584	PGSC0003DMC400001174	PGSC0003DMT400001572	35.2	not assigned.unknown	pgsc0003dmp400001174	PGSC0003DMT400001572
CUST_47818_PI426222305	0.69545	0.0972004	7.15481	PGSC0003DMT400068294	Amino acid transporter	chr02	Amino acid transporter	PGSC0003DMP400046137	PGSC0003DMG400026549	PGSC0003DMC400046137	PGSC0003DMT400068294	34.3	transport.amino acids	pgsc0003dmp400046137	highly similar to ( 600) AT3G30390 | Symbols: | amino acid transporter family protein | chr3:11977112-11978827 REVERSEhighly similar to ( 555) loc_os06g42720 12006.m08803 protein amino acid transporter-like protein, putative, expressedAa_trans SdaC PGSC0003DMT400068294	GO:0016021;GO:0005886;GO:0005773		GO:0006810;GO:0009987
CUST_23981_PI426222305	1.95864	0.277903	7.04792	PGSC0003DMT400032715	Conserved gene of unknown function	chr01	Conserved gene of unknown function	PGSC0003DMP400022235	PGSC0003DMG400012562	PGSC0003DMC400022235	PGSC0003DMT400032715	35.2	not assigned.unknown	pgsc0003dmp400022235	weakly similar to ( 119) AT5G64170 | Symbols: | dentin sialophosphoprotein-related | chr5:25672904-25675934 REVERSEvery weakly similar to (87.4) loc_os03g27019 12003.m34874 protein expressed protein PGSC0003DMT400032715
CUST_37175_PI426222305	2.13519	0.303199	7.0422	PGSC0003DMT400029980	Conserved gene of unknown function	chr04	Conserved gene of unknown function	PGSC0003DMP400020377	PGSC0003DMG400011508	PGSC0003DMC400020377	PGSC0003DMT400029980	35.2	not assigned.unknown	pgsc0003dmp400020377	PGSC0003DMT400029980
CUST_47841_PI426222305	0.679728	0.0967818	7.02331	PGSC0003DMT400068293	Amino acid transporter	chr02	Amino acid transporter	PGSC0003DMP400046136	PGSC0003DMG400026549	PGSC0003DMC400046136	PGSC0003DMT400068293	34.3	transport.amino acids	pgsc0003dmp400046136	highly similar to ( 549) AT3G30390 | Symbols: | amino acid transporter family protein | chr3:11977112-11978827 REVERSEhighly similar to ( 508) loc_os06g42720 12006.m08803 protein amino acid transporter-like protein, putative, expressedAa_trans SdaC PGSC0003DMT400068293
CUST_47355_PI426222305	0.706488	0.111053	6.3617	PGSC0003DMT400021388	Chlorophyll a-b binding protein 1B, chloroplastic	chr02	Chlorophyll a-b binding protein 1B, chloroplastic	PGSC0003DMP400014554	PGSC0003DMG400008297	PGSC0003DMC400014554	PGSC0003DMT400021388	1.1.1.1	PS.lightreaction.photosystem II.LHC-II	pgsc0003dmp400014554	moderately similar to ( 291) AT3G27690 | Symbols: LHCB2.4, LHCB2.3, LHCB2 | LHCB2.3; chlorophyll binding | chr3:10256002-10256921 FORWARDmoderately similar to ( 313) CB24_TOBAC Chlorophyll a-b binding protein 40, chloroplast precursor (LHCII type I CAB-40) (LHCP) - Nicotiana tabacum (Common tobacco)moderately similar to ( 306) loc_os01g52240 12001.m11398 protein chlorophyll a-b binding protein 2,…	GO:0016021;GO:0009535;GO:0009523;GO:0009522	GO:0046872;GO:0016168	GO:0009765;GO:0018298
CUST_37149_PI426222305	1.6831	0.265188	6.34681	PGSC0003DMT400029984	Conserved gene of unknown function	chr04	Conserved gene of unknown function	PGSC0003DMP400020381	PGSC0003DMG400011508	PGSC0003DMC400020381	PGSC0003DMT400029984	35.2	not assigned.unknown	pgsc0003dmp400020381	very weakly similar to (99.0) AT5G64170 | Symbols: | dentin sialophosphoprotein-related | chr5:25672904-25675934 REVERSEweakly similar to ( 103) loc_os03g27019 12003.m34874 protein expressed protein PGSC0003DMT400029984
CUST_1715_PI426222305	1.08615	0.173193	6.27135	PGSC0003DMT400016935	EARLY flowering 4 protein	chr06	EARLY flowering 4 protein	PGSC0003DMP400011710	PGSC0003DMG400006620	PGSC0003DMC400011710	PGSC0003DMT400016935	30.11	signalling.light	pgsc0003dmp400011710	very weakly similar to (80.1) AT2G40080 | Symbols: ELF4 | ELF4 (EARLY FLOWERING 4) | chr2:16734545-16734880 REVERSE PGSC0003DMT400016935	GO:0005634	GO:0042803	GO:0048573;GO:0009909;GO:0009585;GO:0010114;GO:0009649;GO:0042753
CUST_1702_PI426222305	1.04736	0.17042	6.14575	PGSC0003DMT400089865	EARLY flowering 4 protein	chr06	EARLY flowering 4 protein	PGSC0003DMP400061540	PGSC0003DMG400039436	PGSC0003DMC400061540	PGSC0003DMT400089865	30.11	signalling.light	pgsc0003dmp400061540	very weakly similar to (84.0) AT2G40080 | Symbols: ELF4 | ELF4 (EARLY FLOWERING 4) | chr2:16734545-16734880 REVERSEDUF1313 PGSC0003DMT400089865	GO:0005634	GO:0042803	GO:0048573;GO:0009909;GO:0009585;GO:0010114;GO:0009649;GO:0042753
CUST_37190_PI426222305	3.55686	0.58979	6.03073	PGSC0003DMT400029985	Conserved gene of unknown function	chr04	Conserved gene of unknown function	PGSC0003DMP400020382	PGSC0003DMG400011508	PGSC0003DMC400020382	PGSC0003DMT400029985	35.2	not assigned.unknown	pgsc0003dmp400020382	PGSC0003DMT400029985
CUST_35573_PI426222305	0.766712	0.137834	5.56258	PGSC0003DMT400062232	Pseudo response regulator	chr08	Pseudo response regulator	PGSC0003DMP400041887	PGSC0003DMG400024217	PGSC0003DMC400041887	PGSC0003DMT400062232	27.3.5	RNA.regulation of transcription.ARR	pgsc0003dmp400041887	moderately similar to ( 358) AT4G18020 | Symbols: | APRR2; transcription factor/ two-component response regulator | chr4:10003991-10006682 REVERSEweakly similar to ( 105) loc_os01g13740 12001.m42936 protein myb-like DNA-binding domain, SHAQKYF class family protein, expressed PGSC0003DMT400062232	GO:0005634	GO:0003700;GO:0003677;GO:0003682;GO:0000156	GO:0006355;GO:0035556;GO:0000160
CUST_2952_PI426222305	1.75272	0.318229	5.50773	PGSC0003DMT400000326	Wax synthase	chr01	Wax synthase	PGSC0003DMP400000246	PGSC0003DMG400000110	PGSC0003DMC400000246	PGSC0003DMT400000326	35.2	not assigned.unknown	pgsc0003dmp400000246	moderately similar to ( 403) AT5G53390 | Symbols: | unknown protein | chr5:21656951-21659207 REVERSEmoderately similar to ( 374) loc_os05g48260 12005.m08897 protein expressed proteinDUF1298 PGSC0003DMT400000326
[truncated: 209 more rows]

## Sheet: WL24h normalised TableS4
Systematic	WL24	Dark	ratio WL24/dark	PrimaryAccession	UniRef based putative functional annotation	Chromosome	putative function	peptide ID	gene ID	CDS ID	transcript ID	MpMan bin	MapMan name	MapMan pep	MapMan description	GO: CC	GO: MF	GO: BP
[truncated: 2,422 more rows]

## Sheet: Blue 24h normalised TableS5
Systematic	Blue24	Dark	ratio blue24/dark18	PrimaryAccession	UniRef based putative functional annotation	Chromosome	putative function	peptide ID	gene ID	CDS ID	transcript ID	MpMan bin	MapMan name	MapMan pep	MapMan description	GO: CC	GO: MF	GO: BP
[truncated: 3,111 more rows]

## Sheet: Red 24h normalised TableS6
Systematic	Red24	Dark	ratio red24/dark18	PrimaryAccession	UniRef based putative functional annotation	Chromosome	putative function	peptide ID	gene ID	CDS ID	transcript ID	MpMan bin	MapMan name	MapMan pep	MapMan description	GO: CC	GO: MF	GO: BP
[truncated: 712 more rows]
