# Supplementary material for: Light Regulation of Chlorophyll and Glycoalkaloid Biosynthesis During Tuber Greening of Potato S. tuberosum
Source: Front Plant Sci. 2020 Jun 30;11:753. doi: 10.3389/fpls.2020.00753 (PMC7372192; doi:10.3389/fpls.2020.00753)
Supplement: TABLE S7 — Primer list. [file Table_2.XLSX]

## Sheet: Supplementary Table S7
Name	Forward 5'-	Reverse 3'-	DMT
HEMA1	TGCGACACAGCACATCTT	CTCCTTGACCAACCTTGACTAC	PGSC0003DMT400016326
HEMA2	GGTGCCGGAGGCTATTTATT	CGCAACCGATCCTCCTTATT	PGSC0003DMT400008034
GSA	GTTGATGCCAGGAGGTGTAA	GAGCCCTTCACAGAGTCAATAA	PGSC0003DMT400082447
CHLH	ATGGAGTCTTGCGAGATGTG	CCTGACCCTTGCTGTTAGTT	PGSC0003DMT400070176
GUN4	GGCAAATTCGGTTACAGTGTTC	GAGTTTCCTCGTCTGCTTCTC	PGSC0003DMT400069485
PSY1	GAAGATGCCAGAAGAGGAAGAG	GGTCACCCTTCCAGCAAATA	PGSC0003DMT400061846
PSY2	GCTTTGTTGTGGGTTGTTTCT	GAGATGGGAACCTGGATGATTC	PGSC0003DMT400043103
HMG1	GAGGCGTTACAGAGGATTACAG	CACAGCACTGTCCAAGAATAGA	PGSC0003DMT400035542
SQS	CTCTCCAACTCCATGGGTTTAT	CATACGGCACTTGGGTACTT	PGSC0003DMT400008770
CAS1	GCTCTCAGTGCTTGGAGTATT	CCAGGATGGATTGGAAGGATATAG	PGSC0003DMT400073861
LAS1	TATACGAATGGAGCGGCAATAA	CACATTCGACCTGGGTGTATAG	Genbank; KU313679.1
SSR1/DWF1	AGATGTTCAGGCTCCCATTC	GAGGAAGGACGACGAAGATAAC	PGSC0003DMT400030799
SSR2/DWFL-1	ACATTCCGACTAGGGACTACTA	GCCATCCTAAGAGGAACCTAAA	PGSC0003DMT400054476
SGT1	CCTTCTTATCCGCTGGTCATT	GGTAGTGAGGATTGTGGCTTTA	PGSC0003DMT400030670
SGT2	TTACTTCGCCACTGGTCATATC	GGTGGGTAGTGAGAATGGTAAC	PGSC0003DMT400045138
PHYA	CATTGTGCGGCTCTACTCTT	CATTGACCACAACTGCCATTAC	PGSC0003DMT400040772
PHYB	GTGGTATGGCTGTCGCTTAT	CAACCATGAGGTGCTCTAAGT	PGSC0003DMT400061712
Tubulin beta-1 chain	GTTGGCAATTCAACCTCCAT	ATGTTGCTCTCGGCTTCAGT	PGSC0003DMT400025739
